# Supplementary material for: The structure of a dimeric form of SARS-CoV-2 polymerase
Source: Commun Biol. 2021 Aug 24;4:999. doi: 10.1038/s42003-021-02529-9 (PMC8385044; doi:10.1038/s42003-021-02529-9)
Supplement: Supplementary file 4 — Supplementary Data 1 [file 42003_2021_2529_MOESM4_ESM.xlsx]

## Sheet: Sheet1
Supplementary Figure S1
particleIdx	partnerIdx	micrographIdx	distance	dx	dy	dz	orientation	rot	tilt	psi
0	2	0	224.581	13.8057	199.67	126.331	1.99514	1.49496	0.844108	0.373317
1	5	0	125.63	85.5982	-107.107	11.515	2.86253	2.54583	2.01116	1.12113
2	0	0	224.581	-203.291	62.432	103.89	1.99514	2.76828	0.844108	1.64664
3	6	0	137.313	-116.291	-49.0599	59.2482	1.6768	2.87419	1.42351	-1.8972
4	20	0	340.137	90.9414	332.38	165.387	2.82989	1.43456	0.296673	2.02222
5	1	0	125.63	-50.2832	52.2797	116.919	2.86253	2.54583	2.01116	1.12113
6	3	0	137.313	43.7636	132.273	5.41256	1.6768	2.87419	1.42351	-1.8972
7	15	0	205.894	-154.948	47.2702	155.566	2.24769	-0.64404	2.1486	1.5117
8	14	0	234.345	-221.004	-62.3272	104.162	0.361479	0.617307	0.328265	-0.465261
9	8	0	287.026	3.4761	48.9967	-287.087	2.54461	-2.45118	2.46037	-2.84342
10	22	0	251.027	27.2698	45.0107	276.415	2.7058	-0.466669	1.08815	3.09741
11	20	0	243.496	-214.747	4.60791	-154.339	2.58768	0.73583	2.2634	1.00849
12	28	0	287.512	-103.083	-256.211	-174.935	2.81443	-0.754355	2.36927	-1.49295
13	17	0	145.078	-138.667	-61.2026	-52.8053	3.02205	-2.70617	2.82757	-1.21937
14	8	0	234.345	221.49	92.9539	-76.6756	0.361479	0.617307	0.328265	-0.465261
15	24	0	193.43	93.6858	-158.481	125.693	2.42124	-2.60642	1.51581	-1.54851
16	23	0	144.265	-160.143	7.43365	29.5757	1.74455	3.13725	1.41572	2.02288
17	13	0	145.078	88.1044	76.3641	110.313	3.02205	-2.70617	2.82757	-1.21937
18	5	0	262.324	-174.919	-137.781	-202.018	3.01	1.25992	0.35379	1.74799
19	21	0	139.738	108.867	2.47164	-87.6226	2.83357	2.40695	0.323907	0.422505
20	33	0	173.662	-55.2493	-137.052	-135.399	2.61526	-0.786645	2.54384	1.76176
21	19	0	139.738	98.0652	58.7971	-80.386	2.83357	2.71909	0.323907	0.734642
22	27	0	177.169	-73.7519	-153.515	-65.4988	1.18514	2.07672	0.688216	-3.06167
23	16	0	144.265	126.368	12.6239	102.214	1.74455	1.11871	1.41572	0.00434455
24	29	0	175.723	-88.6785	-121.178	-96.6482	1.16935	0.599499	1.13528	-0.302478
25	31	0	268.084	157.827	-170.171	-137.03	1.89494	-2.27602	1.07559	0.62909
26	42	0	250.189	-264.139	-58.9386	-100.889	3.11908	1.14874	2.59315	2.07601
27	32	0	140.076	-112.772	-49.2458	76.7555	1.78103	1.43492	0.340596	3.09111
28	34	0	156.327	120.548	-10.7623	-106.818	2.90794	-1.71349	2.50218	-2.18801
29	24	0	175.723	43.8497	-58.153	163.047	1.16935	-2.83912	1.13528	2.54209
30	38	0	252.523	-135.875	-211.223	-54.3387	3.02453	-1.55833	2.9612	-0.169606
31	37	0	160.273	120.082	80.3451	-85.1734	3.0784	-0.864243	2.86931	-1.80751
32	27	0	140.076	-80.7241	-62.7147	-102.882	1.78103	0.0504804	0.340596	1.70668
33	35	0	124.374	50.726	32.6343	-109.859	1.26233	-1.25392	1.25893	1.35354
34	28	0	156.327	140.199	61.9414	-50.6471	2.90794	-1.71349	2.50218	-2.18801
35	33	0	124.374	-60.0396	-32.3438	105.148	1.26233	-1.25392	1.25893	1.35354
36	43	0	220.798	-155.422	-148.809	-115.368	2.8039	2.65192	2.07002	-0.181168
37	31	0	160.273	0.702053	-22.3372	166.223	3.0784	-0.864243	2.86931	-1.80751
38	30	0	252.523	-159.851	-174.017	100.972	3.02453	-2.97199	2.9612	-1.58326
39	22	0	259.788	249.923	128.866	-75.5857	2.34044	0.441767	2.29444	-1.08502
40	29	0	210.295	-28.2689	101.34	204.722	2.27093	-0.0739808	1.21277	2.13774
41	34	0	216.756	-96.3503	-132.237	155.809	2.63548	-0.420048	2.40241	-1.19003
42	48	0	233.828	-146.667	-185.542	130.217	2.97497	-0.117827	0.0881786	3.09263
43	47	0	185.342	177.349	96.6821	-68.6115	1.04848	3.07259	0.275885	-2.05778
44	50	0	242.352	-98.087	-166.936	183.071	1.44167	-2.867	0.752244	-2.15514
45	41	0	259.978	62.6894	-268.721	91.4419	2.1085	-0.529962	1.98583	1.4129
46	52	0	189.835	-124.627	136.831	115.7	2.79765	-0.66576	2.2731	-1.63807
47	43	0	185.342	-141.714	101.985	122.571	1.04848	-1.08382	0.275884	0.0690035
48	49	0	210.597	108.401	100.103	150.507	3.11941	2.20214	0.411783	0.962104
49	51	0	142.71	-109.152	-55.5138	110.056	2.57686	-1.7647	2.51467	2.6501
50	44	0	242.352	7.19056	-107.893	-243.538	1.44167	-0.986456	0.752244	-0.274598
51	49	0	142.71	-119.245	-23.807	-111.005	2.57686	0.491493	2.51467	-1.37689
52	57	0	148.833	134.936	23.4183	-69.892	2.14625	-1.58051	2.14509	1.48797
53	55	0	273.296	-140.622	121.417	201.175	2.54507	-0.942994	2.53723	0.625464
54	47	0	252.805	-211.741	-86.7108	-149.963	2.4307	-0.654147	0.955661	-1.68205
55	53	0	273.296	-110.514	-223.998	112.248	2.54507	-0.942994	2.53723	0.625464
56	62	0	154.265	-149.433	-21.6948	85.583	2.14061	2.57029	2.09694	-3.12464
57	52	0	148.833	-88.9557	94.4836	82.4663	2.14625	1.65362	2.14509	-1.56108
58	35	0	653.325	195.931	711.559	153.884	1.09334	1.28339	0.988955	-1.7703
59	61	0	141.752	125.947	79.8114	-4.40511	2.97385	0.245716	2.66835	-2.65644
60	68	0	317.412	122.722	97.1518	-319.148	2.8333	0.544594	1.06453	2.23872
61	59	0	141.752	5.47545	-120.329	-87.9938	2.97385	0.245716	2.66835	-2.65644
62	56	0	154.265	121.087	58.5919	109.683	2.14061	2.57029	2.09694	-3.12464
63	61	0	188.336	178.853	65.1812	-42.9398	2.46068	-2.53428	2.33772	-2.65294
64	61	0	157.24	67.9981	-36.3347	-153.269	0.831859	1.96227	0.238807	-1.16351
65	70	0	223.306	52.8978	199.339	125.043	2.82215	1.88002	1.85881	1.79967
66	57	0	329.633	-266.047	98.5488	249.276	1.90337	-2.81453	0.99173	-1.76811
67	73	0	144.386	130.63	71.5801	-67.4222	1.71169	-2.99102	1.44559	1.97682
68	60	0	317.412	83.139	225.745	-261.69	2.8333	0.902877	1.06453	2.597
69	73	0	261.13	-149.516	164.21	143.434	1.81656	1.62308	1.12873	-3.13389
70	65	0	223.306	240.194	-1.80747	-21.7605	2.82215	1.88002	1.85881	1.79967
71	64	0	226.567	-219.183	-72.1527	120.625	2.33809	-1.47502	1.37271	-2.72648
72	74	0	281.203	249.539	-36.4718	-127.291	2.49946	0.888046	1.30013	1.43829
73	67	0	144.386	-75.686	138.48	42.759	1.71169	1.16477	1.44559	-0.150574
74	72	0	281.203	241.744	131.974	-62.8137	2.49946	0.888046	1.30013	1.43829
75	77	0	141.367	-70.865	53.405	124.436	1.86418	-2.82768	1.55168	-2.29073
76	84	0	280.501	304.342	100.998	-35.1657	2.49689	-2.30629	2.42476	-3.08907
77	75	0	141.367	142.044	44.4182	-34.7678	1.86418	-0.850868	1.55168	-0.313918
78	85	0	266.07	37.5873	-23.3744	-303.981	2.11083	1.44201	2.00891	-0.629385
79	70	0	248.611	248.883	112.034	-83.4934	1.98811	2.97256	1.59372	1.95887
80	86	0	207.125	175.982	-108.509	-119.166	3.02926	2.17999	2.98516	-0.641454
81	92	0	353.582	106.668	348.569	182.833	1.86667	2.40713	1.84773	-2.08952
82	94	0	362.504	-226.575	-142.775	-297.353	2.18259	-0.416712	2.18217	0.472996
83	89	0	186.937	-37.0523	-201.662	-52.7909	1.69326	2.76538	0.943224	2.05337
84	93	0	243.548	167.824	98.9347	202.774	1.50813	-2.32214	1.46411	2.723
85	78	0	266.07	-206.647	214.524	-75.1024	2.11083	1.44201	2.00891	-0.629385
86	95	0	198.284	-199.383	40.1416	104.542	2.58866	0.578236	2.1145	-2.54162
87	97	0	336.18	16.5913	-341.105	-63.4231	2.53664	-0.990733	2.43747	-0.0651392
88	93	0	306.785	-278.892	78.5611	110.292	2.79464	1.67283	0.0463121	1.12172
89	83	0	186.937	161.915	30.9247	-132.871	1.69326	2.76538	0.943224	2.05337
90	101	0	183.357	-6.07889	53.7763	-202.565	2.59952	1.39251	1.94882	2.74283
91	90	0	228.826	-50.4788	-209.33	77.4387	1.81401	-2.21495	1.12424	0.704603
92	96	0	328.262	112.212	-199.628	-235.526	2.25338	-1.38143	2.15504	0.513809
93	102	0	233.446	219.045	108.435	-30.8967	2.27919	-2.89151	1.88576	-1.83327
94	98	0	216.613	-217.535	-28.5482	-14.6486	2.51511	-2.21276	2.4943	2.71258
95	86	0	198.284	-111.367	19.2888	198.795	2.58866	-0.599977	2.1145	2.56336
96	99	0	165.994	-164.562	-49.5753	-21.4538	2.40171	0.321024	0.527767	-2.69485
97	87	0	336.18	-180.496	-277.649	-104.797	2.53664	-3.07645	2.43747	-2.15086
98	105	0	121.893	88.2823	16.9528	-107.139	2.83518	2.38888	2.02437	1.33685
99	96	0	165.994	-100.11	-98.3175	101.54	2.40171	-0.44674	0.527767	2.82057
100	98	0	142.201	-109.793	-9.22933	92.4888	1.87187	-3.07593	1.22806	-1.68951
101	90	0	183.357	-191.672	38.6973	75.6692	2.59952	0.398767	1.94882	1.74909
102	111	0	219.905	33.685	4.02445	251.578	2.32348	2.92301	1.15466	-0.770611
103	106	0	154.607	64.6945	-23.7818	141.94	1.21875	-2.09713	1.06527	1.47407
104	102	0	228.232	184.483	128.965	-42.375	2.85071	0.426013	2.59375	-2.43678
105	98	0	121.893	69.4064	-50.782	110.29	2.83518	2.38888	2.02437	1.33685
106	103	0	154.607	23.4503	23.3233	-154.286	1.21875	-2.09713	1.06527	1.47407
107	99	0	169.215	-18.8586	20.1513	182.952	3.0982	0.823812	3.03932	1.44097
108	114	0	316.496	-35.5024	12.8285	-330.9	3.11896	2.38912	0.595773	0.77615
109	105	0	127.981	-67.1736	-6.14931	113.32	2.32458	-0.159862	0.91379	2.38436
110	111	0	168.813	83.9838	119.695	85.2196	2.87478	0.487962	2.34152	1.95654
111	110	0	168.813	-65.7334	44.1891	149.563	2.87478	1.18505	2.34152	2.65363
112	106	0	163.355	31.9811	39.0829	-176.276	3.05653	-2.92823	3.03738	1.69695
113	115	0	255.816	130.626	-221.731	-42.9975	1.47709	-1.42252	1.13809	0.42331
114	108	0	316.496	-13.3867	-2.99171	-332.764	3.11896	2.38912	0.595773	0.77615
115	113	0	255.816	-65.8791	-15.1677	252.005	1.47709	2.71828	1.13809	-1.71907
116	109	0	221.393	82.3675	217.617	-89.5231	1.65655	1.46252	1.37411	-2.47501
117	111	0	351.953	-106.725	-209.658	286.041	1.057	-3.05729	0.881645	-2.62258
118	133	1	272.667	170.664	-153.598	-197.438	3.13238	-2.42192	2.27965	-0.741721
119	130	1	224.815	150.903	82.152	-169.982	2.32363	-1.7512	0.750488	-0.507125
120	134	1	254.052	18.9268	221.553	-174.634	2.9634	2.25183	2.41364	0.384523
121	135	1	222.837	105.547	228.109	15.3168	3.13913	0.812584	0.864117	2.32628
122	123	1	230.675	-159.87	-9.54282	166.736	1.37958	2.35264	1.32728	-1.94411
123	122	1	230.675	230.284	-3.20871	20.2313	1.37958	-1.19748	1.32728	0.788955
124	138	1	284.577	75.5427	-17.6465	317.703	0.839235	0.733157	0.359729	0.029243
125	121	1	246.862	15.4242	80.1893	233.897	2.37559	1.19737	1.06374	1.04725
126	137	1	211.027	-37.7005	-87.392	-221.917	2.713	2.94679	2.60915	-1.68778
127	125	1	263.709	-114.782	-134.921	196.097	1.48292	-2.18905	1.47931	2.30379
128	126	1	268.961	207.331	61.1482	-160.7	2.59854	-1.03006	0.501338	-1.55049
129	133	1	222.094	-142.361	40.0283	172.821	2.76886	-1.18155	2.5347	-0.622349
130	134	1	206.31	33.7786	-100.871	181.532	0.715096	-0.67682	0.675738	0.438228
131	122	1	278.095	-176.754	-217.963	78.2389	2.74594	-2.77444	2.18275	0.513167
132	137	1	152.441	-9.86336	75.7544	-138.628	3.12981	1.05215	2.36248	2.12046
133	136	1	178.34	-71.0239	-155.883	-61.5217	2.71845	-1.5462	2.28188	-0.539158
134	130	1	206.31	-29.5658	12.0032	-207.97	0.715096	-0.67682	0.675738	0.438228
135	136	1	195.676	-77.0018	-125.773	132.13	2.45369	-0.690256	1.75546	-1.33933
136	133	1	178.34	103.215	37.0905	-145.258	2.71845	-1.5462	2.28188	-0.539158
137	132	1	152.441	0.267246	77.1368	-138.216	3.12981	1.02113	2.36248	2.08944
138	124	1	284.577	150.186	104.762	-270.966	0.839235	0.733157	0.359729	0.029243
139	145	1	151.021	-12.1235	-59.568	158.245	0.53006	-2.3705	0.513743	2.23853
140	149	1	236.579	-81.1336	-249.501	31.9813	1.6779	-0.731357	0.81306	2.24349
141	148	1	180.984	-93.3657	-155.291	91.3305	1.70666	-0.122482	0.921225	-1.3708
142	147	1	257.923	196.059	126.288	-132.682	0.538972	0.136072	0.465986	0.137253
143	146	1	182.948	127.556	137.887	42.8528	2.07732	0.816274	1.40983	0.86728
144	137	1	152.899	-119.941	-113.522	-54.249	2.30471	0.276945	0.13525	2.02573
145	139	1	151.021	38.3275	29.2456	-162.519	0.53006	-2.3705	0.513743	2.23853
146	143	1	182.948	-26.4953	1.23786	190.83	2.07732	2.27431	1.40983	2.32532
147	155	1	224.052	109.228	164.345	-137.26	2.26631	2.0182	1.00768	2.1337
148	151	1	170.173	-46.3342	55.6678	161.597	1.85338	2.63665	1.45153	-1.359
149	159	1	219.675	-98.0372	208.548	103.441	2.50054	-2.98335	2.15542	1.2984
150	151	1	229.255	-36.5364	-220.223	-54.5282	1.60278	-2.66287	1.48185	1.98372
151	148	1	170.173	-63.9522	63.0661	-152.618	1.85338	-1.78259	1.45153	0.50494
152	157	1	157.643	66.7977	99.1844	-107.533	2.49944	-0.0751943	2.38668	-1.01035
153	162	1	141.732	17.3305	126.721	93.7972	2.07333	1.25806	1.70385	-2.63232
154	164	1	334.509	-131.341	-11.8742	325.611	0.662296	1.93475	0.271572	-2.54068
155	147	1	224.052	-5.90372	-44.5665	-236.134	2.26631	2.0182	1.00768	2.1337
156	162	1	195.702	44.9428	165.673	112.62	2.94387	2.29317	1.33969	0.595936
157	152	1	157.643	136.763	28.7734	-79.5661	2.49944	-2.13125	2.38668	-3.0664
158	169	1	217.805	-168.404	-95.3359	-149.698	2.95257	2.50123	2.483	1.23265
159	160	1	190.468	124.696	-99.843	-104.267	2.5338	-1.60689	2.16429	-2.91707
160	168	1	154.298	57.4306	7.3111	163.114	2.05631	0.329537	1.86473	0.715624
161	160	1	166.96	52.0597	-48.1186	-151.195	1.90088	-0.0465026	1.75901	0.892612
162	153	1	141.732	10.2198	-111.504	112.333	2.07333	1.25806	1.70385	-2.63232
163	156	1	199.827	-1.44627	219.907	-28.2998	2.89691	-1.36396	2.88093	0.661832
164	169	1	147.73	10.4558	102.865	109.523	3.10646	-1.73419	0.190018	-1.44269
165	171	1	276.598	-39.3957	-8.92134	280.803	1.52659	3.0299	0.814704	1.92341
166	157	1	221.874	-164.395	-75.5574	176.648	2.01618	1.78357	0.71893	0.145256
167	172	1	166.023	151.309	59.4127	-64.3325	2.32948	-1.92097	1.86771	-2.67331
168	160	1	154.298	-162.017	-60.1862	-9.27155	2.05631	0.329537	1.86473	0.715624
169	175	1	135.994	78.3102	-56.3228	-115.8	2.78508	-2.82692	2.57916	1.0715
170	162	1	141.747	124.251	-66.4115	-74.4352	2.68799	2.62506	2.44531	1.95583
171	165	1	276.598	-172.43	-197.716	-107.974	1.52659	1.21818	0.814704	0.111696
172	167	1	166.023	14.1888	4.20658	174.195	2.32948	-0.468284	1.86771	-1.22062
173	159	1	300.841	-219.95	-172.658	-178.773	2.42315	-1.89243	1.47735	-2.24016
174	178	1	167.053	123.177	117.133	91.1845	2.16913	2.90355	0.274713	-0.744484
175	169	1	135.994	96.9237	99.0676	59.2092	2.78508	-2.82692	2.57916	1.0715
176	166	1	269.148	112.312	-231.886	-151.039	2.38309	0.589362	1.57931	1.44487
177	175	1	187.786	-103.472	110.371	140.008	2.40434	1.12116	0.716792	2.81038
178	174	1	167.053	168.03	59.0601	-74.0628	2.16913	-2.39711	0.274713	0.238043
179	188	1	261.818	-233.355	-112.077	132.771	0.857469	1.27758	0.0601909	-2.13306
180	185	1	161.143	-17.7925	158.903	93.1074	3.0406	1.93399	0.717334	1.31547
181	186	1	157.54	55.2971	-76.2144	-153.934	1.17532	-2.41701	0.880513	-3.06056
182	188	1	201.24	-3.49861	-7.20123	221.149	1.31376	1.65879	0.529319	-0.441654
183	177	1	209.477	-125.919	-85.7282	185.159	0.690087	1.281	0.668959	-1.45373
184	197	1	404.625	-286.52	-364.183	56.838	3.00415	-0.458439	2.09588	-2.95904
185	189	1	157.388	154.099	-23.1832	-41.2735	2.56259	0.763013	1.76472	1.44654
186	181	1	157.54	90.2294	36.9153	151.848	1.17532	-2.41701	0.880513	-3.06056
187	194	1	237.724	215.981	145.152	31.4432	2.76692	-1.72617	2.71478	2.71869
188	182	1	201.24	188.884	103.865	-50.061	1.31376	1.65879	0.529319	-0.441654
189	185	1	157.388	147.997	63.8801	-1.96989	2.56259	0.763013	1.76472	1.44654
190	176	1	473.693	179.294	126.171	-482.014	2.22276	-0.365469	0.937551	-1.73575
191	193	1	143.752	-93.9184	-69.1779	-91.7351	2.34287	-0.319216	2.19153	1.42827
192	186	1	168.696	-84.2476	-19.677	173.455	1.12744	-2.79573	0.862807	-2.73758
193	191	1	143.752	139.534	10.8475	49.3383	2.34287	-0.319216	2.19153	1.42827
194	187	1	237.724	-203.512	-85.0654	141.606	2.76692	-1.72617	2.71478	2.71869
195	200	1	163.976	-156.09	-5.24747	73.6344	2.32785	-1.90885	2.18818	2.97029
196	202	1	346.904	114.712	221.354	-244.574	2.90841	-0.646051	2.39531	3.13808
197	200	1	217.187	18.0321	-91.2734	197.221	3.08004	0.714864	2.85183	2.85629
198	203	1	137.591	-34.3515	-22.586	136.633	2.72897	2.75248	1.71511	-0.247777
199	205	1	138.74	-58.5746	-100.173	-106.713	2.8149	-1.70497	2.62466	-0.0574135
200	195	1	163.976	-71.3204	-102.588	119.174	2.32785	0.171307	2.18818	-1.23274
201	209	1	260.79	38.8961	-186.034	-204.346	2.67611	2.34555	2.5411	2.58493
202	204	1	219.705	190.362	73.8741	-92.0436	3.13915	-2.48726	3.12017	-0.425942
203	198	1	137.591	-29.7774	-136.97	-26.6693	2.72897	-2.89382	1.71511	0.389117
204	202	1	219.705	27.6117	-107.439	-194.58	3.13915	-2.48726	3.12017	-0.425942
205	199	1	138.74	-147.388	-54.2893	-13.5157	2.8149	-3.08418	2.62466	-1.43662
206	194	1	340.65	-230.185	-86.842	-287.448	2.98622	0.330981	2.97205	-1.15358
207	212	1	141.081	154.719	45.5813	-22.1528	2.1508	2.47248	2.09963	-1.87085
208	215	1	317.55	42.1635	148.947	288.232	2.27358	0.122236	1.7455	1.59294
209	201	1	260.79	214.972	176.158	-25.1868	2.67611	2.34555	2.5411	2.58493
210	205	1	244.868	-219.672	-124.957	27.047	1.27619	2.44187	0.290774	-1.19472
211	213	1	280.595	-99.2618	-155.139	-211.975	2.95008	-0.855251	2.90451	2.11382
212	207	1	141.081	-21.9879	-14.7848	-160.637	2.1508	2.47248	2.09963	-1.87085
213	211	1	280.595	49.8506	85.4693	262.801	2.95008	-0.855251	2.90451	2.11382
214	200	1	267.372	194.456	219.689	94.8685	1.41246	3.03248	0.686752	1.99056
215	208	1	317.55	248.164	44.4081	-208.527	2.27358	1.54865	1.7455	3.01936
216	224	1	309.236	-149.378	-239.489	-216.28	1.54627	-2.8916	0.487623	1.40884
217	212	1	196.5	-133.261	-160.494	-57.7631	3.075	3.01582	3.04931	-1.48669
218	210	1	275.616	179.163	32.9589	-236.651	2.66378	-2.91648	2.49114	1.44283
219	217	1	248.347	141.331	150.23	178.26	1.52004	1.03929	0.0525707	-2.5586
220	228	1	285.872	248.356	50.6857	-166.952	1.69485	-2.63964	0.572903	-2.02501
221	233	1	292.177	19.4929	-109.914	-317.592	2.95065	-2.31375	2.36404	-0.319403
222	230	1	195.977	73.5227	189.015	95.5845	0.414559	-0.557374	0.414519	0.563188
223	227	1	182.887	-44.5716	-182.736	47.9777	2.97281	-1.17502	2.56813	-2.57185
224	216	1	309.236	283.418	52.1832	-208.319	1.54627	-2.8916	0.487623	1.40884
225	220	1	325.153	-252.613	3.11742	222.161	2.11577	-1.20868	0.43725	-0.879517
226	229	1	122.513	113.697	-25.1889	-41.4029	1.32455	-2.16398	1.26264	2.59474
227	231	1	132.487	48.5881	133.958	-3.07555	2.53581	0.712972	2.5104	-1.27331
228	220	1	285.872	60.5106	272.282	119.682	1.69485	-1.11658	0.572903	-0.501948
229	226	1	122.513	-46.2747	-87.4509	74.0719	1.32455	0.546853	1.26264	-0.977618
230	222	1	195.977	-39.3819	-215.938	-45.6982	0.414559	-0.557374	0.414519	0.563188
231	227	1	132.487	100.426	82.3015	58.7877	2.53581	-1.86828	2.5104	2.42862
232	235	1	291.262	-77.8344	-156.183	237.651	2.94105	1.28879	2.1337	1.43516
233	221	1	292.177	324.024	-69.0037	-59.7676	2.95065	-2.82219	2.36404	-0.827843
234	229	1	202.04	-50.4519	-220.715	-53.639	2.84024	-2.67946	2.72099	-2.06698
235	240	1	133.603	70.7125	-83.8158	-103.241	2.17655	0.906417	2.16814	-1.1589
236	238	1	172.814	-101.962	-19.1136	140.469	1.05238	0.616477	0.114835	-1.66316
237	240	1	313.028	-249.107	54.4789	187.83	1.27232	1.40011	1.01243	-0.593302
238	236	1	172.814	-5.25906	-117.785	-128.811	1.05238	-1.47843	0.114835	2.52512
239	234	1	281.642	-58.1757	278.953	-54.0919	2.42229	-1.73084	1.0847	-0.563835
240	235	1	133.603	-130.412	-54.9291	51.5706	2.17655	-1.9827	2.16814	2.23518
241	228	1	343.089	284.211	-84.0537	-262.647	2.75839	-2.98797	0.256192	-0.540029
242	231	1	292.143	300.93	-113.604	-101.534	2.34063	2.87724	2.14076	2.16145
243	250	2	301.918	-134.922	-71.7677	281.649	0.551613	2.54909	0.499432	-2.31242
244	252	2	266.779	-3.028	128.731	266.766	1.71052	1.39032	0.897999	-2.90053
245	256	2	300.167	-163.217	-209.11	-220.018	2.94996	0.479376	2.94963	-0.596573
246	255	2	246.026	-23.0421	-267.849	79.8212	2.53677	2.11722	2.52953	-1.81412
247	254	2	240.352	-4.24275	98.6065	254.468	2.5362	2.49129	1.83073	-0.371761
248	247	2	247.737	-195.56	-154.888	18.5092	2.70543	2.74177	2.61437	2.35921
249	262	2	352.642	-180.684	-256.077	-256.453	1.53442	-1.10399	0.779828	2.46178
250	243	2	301.918	169.748	125.652	-240.993	0.551613	2.54909	0.499432	-2.31242
251	255	2	168.127	121.221	49.1498	-119.462	2.75563	-0.162483	2.68804	-0.935724
252	257	2	153.022	-108.564	-136.1	-29.8186	1.58977	-1.64382	1.1985	2.76044
253	260	2	252.732	-167.37	-40.2311	-231.369	0.39923	2.6672	0.389695	-2.57992
254	247	2	240.352	-224.414	25.9668	153.163	2.5362	-2.76983	1.83073	0.6503
255	251	2	168.127	115.118	-71.789	-113.911	2.75563	-0.162483	2.68804	-0.935724
256	265	2	252.869	-208.971	-193.926	-37.8576	2.92551	1.54536	2.81518	3.04758
257	252	2	153.022	-85.9674	94.928	121.641	1.58977	-1.64382	1.1985	2.76044
258	265	2	307.022	221.921	201.017	95.6315	2.32118	1.89396	0.410085	2.0867
259	255	2	169.811	43.4668	-84.9815	-164.804	3.11816	-1.67805	2.733	-1.57908
260	264	2	141.912	67.0022	48.5653	-121.943	2.34673	-2.76076	2.32767	-3.10064
261	269	2	145.178	92.8594	-63.9138	-121.651	2.80924	2.91256	2.62971	1.65317
262	272	2	228.726	224.15	75.1915	-65.0537	2.05059	2.53132	2.02391	-2.94609
263	266	2	204.726	-104.23	-175.185	-44.9871	0.936459	-2.4819	0.744429	1.89996
264	260	2	141.912	126.041	-40.1915	64.932	2.34673	-2.76076	2.32767	-3.10064
265	256	2	252.869	-82.0635	-78.041	-264.357	2.92551	0.0940159	2.81518	1.59624
266	267	2	173.728	-120.877	-71.1766	-102.736	0.6147	2.66594	0.174667	-2.07582
267	266	2	173.728	159.157	69.609	7.4526	0.6147	2.66594	0.174667	-2.07582
268	260	2	147.632	-31.5128	67.2454	148.186	0.965724	1.23972	0.538356	-2.05149
269	261	2	145.178	127.544	105.965	-3.28857	2.80924	2.91256	2.62971	1.65317
270	284	2	347.32	350.03	19.8102	-192.251	1.11814	2.85091	0.311896	-1.77267
271	272	2	143.187	25.2732	-35.392	-136.456	3.10717	1.78266	1.80208	1.41439
272	271	2	143.187	-21.7557	-17.3085	-140.494	3.10717	1.72721	1.80208	1.35893
273	275	2	155.079	98.9943	-128.783	-29.9673	2.52715	2.99598	2.43617	-1.98705
274	262	2	271.608	-190.248	-238.729	43.004	1.83686	-1.40266	1.05978	-0.178157
275	273	2	155.079	100.457	-64.9299	-113.91	2.52715	-1.15454	2.43617	0.145611
276	281	2	153.96	34.1283	106.879	135.348	3.13588	0.186477	3.04886	3.07844
277	294	2	329.688	-330.138	-116.848	-125.598	1.19819	0.305986	1.17819	-0.53823
278	287	2	230.472	-206.097	-125.837	111.695	2.75867	-2.9539	2.5398	1.2067
279	282	2	165.898	-93.7779	-27.676	148.739	2.42499	0.678974	2.40414	-1.14507
280	275	2	159.424	168.633	69.2525	1.63089	0.774943	-0.209479	0.768156	0.314453
281	289	2	150.084	30.8768	-72.1104	-149.258	3.01632	-1.52366	2.87445	-2.59662
282	279	2	165.898	137.581	24.0664	-110.344	2.42499	0.678974	2.40414	-1.14507
283	295	2	190.128	58.0667	-210.592	13.3615	1.43988	-0.968084	1.34354	1.53168
284	270	2	347.32	-291.125	-210.88	-175.072	1.11814	2.85091	0.311896	-1.77267
285	293	2	171.074	72.0627	103.015	-133.858	2.14421	-2.453	0.707097	-1.75852
286	293	2	128.651	66.0892	-61.3956	-106.674	2.27958	0.300075	0.498476	1.95009
287	298	2	191.722	115.081	136.058	131.328	2.6069	0.199066	0.635553	2.37891
288	280	2	245.227	-125.075	-223.072	-43.0537	2.357	3.0761	1.97625	1.60174
289	297	2	148.455	108.43	53.6356	-119.228	0.919938	-0.621457	0.148369	1.5302
290	296	2	176.592	-108.927	-34.6021	152.58	2.50398	1.04576	2.42212	-0.100423
291	294	2	201.472	87.7357	12.0514	-180.995	2.93743	2.57069	2.50563	-0.093099
292	282	2	277.002	159.54	225.571	102.198	3.05538	0.0192018	3.05451	-0.303089
293	286	2	128.651	127.257	22.4754	-53.0767	2.27958	0.300075	0.498476	1.95009
294	291	2	201.472	-27.4814	-149.132	132.69	2.93743	2.57069	2.50563	-0.093099
295	283	2	190.128	185.951	115.419	-0.328249	1.43988	-0.968084	1.34354	1.53168
296	290	2	176.592	156.127	58.1247	-92.6777	2.50398	1.04576	2.42212	-0.100423
297	289	2	148.455	7.44835	28.3238	167.306	0.919938	1.61139	0.14837	-2.52014
298	287	2	191.722	159.852	152.914	8.19738	2.6069	0.762685	0.635553	2.94253
299	306	2	397.06	412.716	-39.2548	-8.29112	2.78104	-1.05844	2.2515	-2.94233
300	304	2	129.202	-4.8869	106.269	95.9859	1.01837	-2.82148	0.239413	1.82924
301	300	2	169.805	37.5712	130.949	104.304	1.12714	-0.899413	0.254569	2.00047
302	296	2	226.162	128.494	-154.922	155.757	2.33873	-2.83199	2.10281	-2.12218
303	295	2	292.603	-186.168	270.285	-61.2609	1.7073	1.87793	1.67621	-2.25154
304	300	2	129.202	112.662	-24.3877	-85.1047	1.01837	-2.82148	0.239413	1.82924
305	309	2	202.845	-10.28	60.5584	223.178	1.01538	-2.21375	1.0131	2.28485
306	308	2	224.631	175.358	148.195	71.0992	2.79822	-2.28783	2.77097	3.05558
307	301	2	188.979	-129.566	-152.885	-55.7705	2.99614	-0.0632222	2.89068	-1.83924
308	306	2	224.631	-147.507	-54.4841	-181.77	2.79822	-2.28783	2.77097	3.05558
309	305	2	202.845	97.4088	-190.588	-88.1422	1.01538	-2.21375	1.0131	2.28485
310	318	2	399.988	-26.7354	-242.137	-361.175	0.746959	-1.48815	0.690376	1.19707
311	321	2	214.374	190.925	84.4119	-133.029	1.68226	-0.41965	0.819292	-1.09478
312	322	2	382.785	182.376	336.91	126.672	1.278	-2.68039	0.63652	-2.47483
313	319	2	151.937	127.203	102.493	63.8091	0.576168	-2.09724	0.313532	2.58263
314	311	2	243.831	-168.09	-176.474	49.3586	1.66633	1.62938	0.133317	0.0329057
315	316	2	155.609	51.9539	-126.146	-78.3098	2.92961	-2.4129	2.9051	1.49615
316	315	2	155.609	-64.4834	104.819	97.9768	2.92961	-2.4129	2.9051	1.49615
317	327	2	323.361	47.5181	-315.942	-152.679	2.47463	2.22243	2.41343	-1.41313
318	317	2	362.699	292.87	62.4615	-204.677	1.37802	-1.68196	1.30073	1.18969
319	313	2	151.937	-116.613	-36.3269	-125.852	0.576168	-2.09724	0.313532	2.58263
320	328	2	292.621	-326.935	-85.2486	1.27678	2.45811	-0.331643	2.39454	1.14511
321	311	2	214.374	96.7444	15.7174	227.306	1.68226	-2.04682	0.819292	-2.72194
322	324	2	222.969	-144.87	54.7095	168.513	2.32152	2.68017	2.20985	-1.72214
323	331	2	185.424	-6.63159	-193.718	77.9297	2.16577	-1.13373	2.16151	0.954822
324	322	2	222.969	93.779	155.465	139.332	2.32152	-1.41945	2.20985	0.461425
325	319	2	162.365	76.6265	20.5655	-167.077	1.86461	0.0801802	1.55044	-1.24769
326	321	2	295.833	63.4794	215.391	210.637	1.40378	2.02392	0.865329	-0.881075
327	338	2	229.127	-1.92666	156.421	209.92	2.89147	-0.990448	2.79638	2.50634
328	320	2	292.621	89.0846	-70.9039	-318.108	2.45811	1.99648	2.39454	-2.80995
329	333	2	346.334	236.842	-90.1069	-236.134	2.37574	2.90252	2.37312	-2.7415
330	337	2	186.458	-193.101	-14.7407	54.5827	2.58092	-1.6989	0.467823	-2.01951
331	323	2	185.424	176.386	51.7632	-99.2579	2.16577	-1.13373	2.16151	0.954822
332	325	2	179.459	-112.847	31.3396	166.846	2.41061	2.88192	1.16064	-0.623501
333	334	2	158.582	-21.2462	-9.67432	162.504	0.651552	1.77779	0.334813	-1.2162
334	333	2	158.582	97.2633	46.8108	-123.698	0.651552	1.77779	0.334813	-1.2162
335	343	2	247.51	-2.68139	195.421	-184.452	2.43187	2.92702	1.90225	-1.06813
336	321	2	379.362	1.45026	-269.321	-343.268	2.8027	-1.86366	0.735212	-0.914513
337	330	2	186.458	-156.442	-126.26	8.28963	2.58092	-1.12208	0.467823	-1.44269
338	340	2	210.542	-181.297	-45.8578	-109.891	2.64381	-1.68468	2.4643	-3.12748
339	348	2	150.231	106.163	4.12344	-135.269	2.33795	0.016214	1.64237	1.90262
340	338	2	210.542	-86.6521	-144.319	-136.788	2.64381	-0.0141158	2.4643	-1.45691
341	346	2	154.408	110.593	94.9945	84.9402	1.96389	2.56252	0.8843	1.90257
342	344	2	198.428	115.911	13.847	-161.19	2.71304	-0.543364	2.5738	1.96091
343	335	2	247.51	-201.403	-168.138	-58.1841	2.43187	2.92702	1.90225	-1.06813
344	342	2	198.428	-174.879	-34.1615	88.6547	2.71304	-0.543364	2.5738	1.96091
345	346	2	144.783	58.978	-41.9224	-125.444	1.98384	0.973601	1.9759	-1.19324
346	345	2	144.783	41.4	-29.4783	135.606	1.98384	-1.94835	1.9759	2.16799
347	337	2	271.744	-234.972	-179.381	79.7518	0.831061	-0.682803	0.642216	0.14592
348	339	2	150.231	58.1526	158.595	32.4181	2.33795	1.23897	1.64237	3.12538
349	338	2	242.574	4.83	241.176	140.168	0.869075	1.16591	0.772955	-0.758214
350	349	2	291.787	-19.93	-106.104	278.776	3.08797	-0.271905	2.13631	-2.75834
351	336	2	452.986	-234.482	-273.09	362.64	2.48793	-0.855643	0.597623	-1.60076
352	348	2	193.759	19.5892	-39.0968	-216.302	2.1362	1.24537	2.13343	-1.10359
353	365	3	132.726	-5.78971	122.854	-88.7708	1.603	1.52841	0.873771	-0.137427
354	372	3	156.026	-8.64086	179.551	11.1017	2.31643	-0.385727	2.09366	-0.896478
355	367	3	109.866	-75.3393	95.6985	-31.9617	2.82836	-0.504535	2.81723	-0.0187533
356	357	3	88.1095	-35.085	69.8822	41.4516	2.50458	0.192914	2.31708	-1.54022
357	356	3	88.1095	75.2999	39.064	25.2319	2.50458	-1.60137	2.31708	2.94868
358	373	3	124.33	62.0032	-37.4735	-119.96	2.9405	1.68089	2.93479	-2.15125
359	376	3	137.559	77.842	115.387	-72.4582	1.19449	-2.36144	1.17514	2.13348
360	373	3	154.874	-86.7587	128.259	-63.6713	2.97202	-0.84196	2.38496	-1.83696
361	366	3	139.296	137.801	-46.1852	6.01393	3.13508	-1.80932	2.3744	-1.34968
362	374	3	148.476	45.1499	-13.1764	152.715	2.14311	-0.133296	0.511769	2.23951
363	369	3	173.597	-68.708	-161.217	-22.4059	1.48678	2.45492	1.48489	-2.37152
364	374	3	102.105	91.6368	29.6118	53.7258	2.59855	-1.84565	2.57219	2.44871
365	371	3	120.989	95.8129	-67.1869	37.5953	1.78511	-0.134141	0.878108	-1.4757
366	361	3	139.296	82.54	-107.985	-51.8141	3.13508	-1.79191	2.3744	-1.33227
367	368	3	109.128	74.2233	30.9522	75.4658	2.2785	-2.84032	1.54098	-1.54586
368	367	3	109.128	39.9777	102.683	4.50403	2.2785	-1.59573	1.54098	-0.301268
369	383	3	100.373	-69.997	64.0025	61.1047	1.03605	-1.37269	0.955677	1.78928
370	384	3	169.459	114.183	24.588	-130.626	2.44251	-2.45956	2.36726	-2.95442
371	365	3	120.989	65.2347	104.162	-1.49901	1.78511	-0.134141	0.878108	-1.4757
372	386	3	97.9725	22.6853	95.7512	-54.9976	3.07496	-0.375385	2.85029	3.05383
373	358	3	124.33	48.2338	-65.1422	-114.32	2.9405	-0.990341	2.93479	1.4607
374	364	3	102.105	-92.8447	31.6091	-50.4119	2.59855	0.692878	2.57219	-1.29595
375	384	3	113.049	31.9067	-110.779	6.80696	2.34107	-2.41078	0.670307	-1.58147
376	359	3	137.559	-45.5641	-44.6648	143.362	1.19449	-2.36144	1.17514	2.13348
377	368	3	169.091	-134.554	40.9628	-95.5834	2.27108	3.01745	1.66707	-1.23176
378	402	3	176.26	-104.727	-119.117	-122.085	1.89132	1.40279	1.80733	-0.7414
379	360	3	165.461	-117.189	71.8557	123.74	2.97228	2.19127	0.981079	1.14233
380	389	3	94.6896	48.0491	95.6084	-1.32894	3.02085	1.44435	0.268191	1.81908
381	391	3	112.171	101.91	-64.7509	20.9664	0.310165	-1.2799	0.172682	1.02193
382	391	3	79.8811	28.5423	75.1634	38.2598	0.915625	2.0092	0.424631	-1.19174
383	369	3	100.373	-30.2266	-91.0778	-59.3369	1.03605	-1.37269	0.955677	1.78928
384	375	3	113.049	-65.3688	-85.7961	41.2601	2.34107	-1.56012	0.670307	-0.730815
385	368	3	115.603	20.4587	-88.3258	87.869	2.16103	-1.50746	1.023	-0.493298
386	396	3	83.4921	-4.74294	-69.6196	65.817	2.71199	-1.88502	2.16436	-2.19927
387	398	3	114.298	-94.2922	-73.6426	-38.8887	2.47903	0.427414	2.37706	-1.4507
388	366	3	139.68	-116.478	98.4307	41.6337	2.51016	-0.520183	2.32055	1.87874
389	380	3	94.6896	35.9935	98.0592	23.2446	3.02085	1.32251	0.268191	1.69724
390	407	3	113.18	-117.957	-51.8749	-15.2895	1.32122	-1.85715	0.773563	0.757441
391	382	3	79.8811	-62.59	-11.048	-62.3574	0.915625	2.0092	0.424631	-1.19174
392	405	3	98.0568	53.8692	-80.4723	44.4257	1.95917	-2.32314	0.38734	-2.02656
393	383	3	115.548	-93.4937	87.0819	24.3013	2.26114	1.89468	0.666491	2.18258
394	409	3	70.3064	37.6743	68.4228	10.6599	2.23599	0.0122602	0.879528	2.12006
395	389	3	145.527	9.11417	-86.3637	-118.214	1.30392	-1.21796	0.741353	0.119086
396	386	3	83.4921	-77.607	19.1372	-53.0301	2.71199	-1.88502	2.16436	-2.19927
397	418	3	137.941	-22.5739	-42.63	-151.486	2.4247	2.67549	2.23929	-1.40399
398	387	3	114.298	-25.7444	-119.173	-31.0086	2.47903	-1.69089	2.37706	2.71418
399	425	3	153.413	63.0256	-162.439	30.9604	1.36348	2.4066	0.269118	-1.06576
400	412	3	106.504	-64.091	21.3646	-100.587	1.25457	-1.84986	0.434906	0.663438
401	389	3	103.026	14.2678	-109.778	0.174656	2.26734	-2.69789	0.431936	-1.34025
402	417	3	160.596	37.3497	-160.849	45.2839	2.16654	0.813191	2.1621	-0.630525
403	421	3	189.496	-52.0268	43.2196	190.826	2.20141	-0.982624	0.943991	3.05716
404	427	3	137.327	39.4496	-125.593	84.8448	2.56322	2.84458	2.56317	-2.86985
405	392	3	98.0568	-11.4953	-86.7964	-60.7089	1.95917	-1.11503	0.38734	-0.818451
406	377	3	212.668	186.055	114.311	-110.837	2.40783	-1.63542	2.40717	1.55231
407	390	3	113.18	-20.8745	107.311	69.9089	1.32122	-1.85715	0.773563	0.757441
408	400	3	133.468	-53.6627	121.429	35.8772	0.603245	3.07539	0.451498	-2.67186
409	394	3	70.3064	73.2082	11.3582	26.9483	2.23599	1.02154	0.879528	3.12933
410	424	3	110.647	-62.1437	-98.8106	-8.58295	1.22887	3.00694	0.499817	-1.87212
411	426	3	102.841	-110.987	-6.85037	-8.03232	1.48094	-1.67636	0.232061	-3.14076
412	432	3	101.376	89.5712	-67.0979	-13.0076	2.62923	0.760579	2.22255	-2.68595
413	415	3	98.3871	65.9142	-58.3801	45.1889	2.88985	2.76336	2.65023	1.46297
414	429	3	86.9633	-65.6409	68.0265	25.9291	2.79665	-1.87882	1.77432	-1.81311
415	413	3	98.3871	-8.72399	-52.4092	83.4993	2.88985	1.67862	2.65023	0.378231
416	434	3	80.2071	74.5247	-50.485	-12.8911	2.95673	-2.99402	1.21932	-0.373212
417	431	3	98.6461	27.6883	-94.2989	41.8261	2.20843	-2.17206	1.91636	-2.76625
418	430	3	85.2553	50.4399	-77.5079	28.0901	2.92602	1.72258	2.73242	0.302964
419	433	3	113.507	34.617	-119.441	10.3801	0.237821	1.20499	0.231475	-1.15029
420	435	3	151.039	-111.506	114.453	-21.5029	2.26674	-1.57632	2.25291	1.91794
421	448	3	166.388	174.605	-25.6768	69.1778	3.12456	0.520479	1.83577	2.64916
422	427	3	115.107	-40.7156	-52.6723	97.6087	2.44503	-0.161415	1.78091	-1.83328
423	412	3	104.669	-8.08042	-15.6673	105.958	1.61036	0.972449	1.60316	-1.14509
424	410	3	110.647	-72.151	90.2385	18.7157	1.22887	3.00694	0.499817	-1.87212
425	399	3	153.413	-174.792	-26.7164	7.16268	1.36348	-2.07583	0.269118	0.734992
426	444	3	94.2499	50.2568	-67.6445	68.6914	1.3597	2.15066	0.98897	-3.1257
427	422	3	115.107	90.7096	71.3755	25.2367	2.44503	-0.161415	1.78091	-1.83328
428	430	3	114.402	-38.575	-25.6	-105.284	2.26025	2.11573	0.336571	0.130985
429	414	3	86.9633	29.5302	-21.6889	90.9187	2.79665	-1.87882	1.77432	-1.81311
430	418	3	85.2553	-13.3721	-85.3307	-43.3654	2.92602	2.83863	2.73242	1.41901
431	442	3	77.6054	79.3921	-20.1724	12.9322	2.57836	0.19756	1.10876	2.27807
432	412	3	101.376	-26.1602	-68.1888	-85.792	2.62923	-0.455638	2.22255	2.38101
433	445	3	84.5432	-27.9176	-54.5467	-69.8863	2.34068	0.0531807	2.33032	0.257804
434	416	3	80.2071	75.0137	-2.75262	-51.3246	2.95673	-2.76838	1.21932	-0.147572
435	415	3	133.795	40.2906	144.695	2.70731	2.71023	-1.47335	1.77755	-2.36104
436	454	3	131.383	86.0001	-39.855	-115.845	2.63014	-1.65828	1.34756	-2.14255
437	460	3	134.317	65.3159	-92.2536	104.365	1.70282	1.76284	1.6966	-1.93095
438	462	3	152.913	91.8744	-131.772	71.4432	0.961704	0.268305	0.458013	0.584939
439	448	3	102.43	91.1639	51.0415	-12.2189	0.828167	-0.332137	0.46002	1.02701
440	450	3	77.3725	25.7322	-64.2906	-50.3384	0.96461	-1.50406	0.912327	1.82898
441	429	3	119.887	-124.188	-1.90973	7.7196	2.84397	2.40073	2.11129	0.129502
442	431	3	77.6054	78.2031	18.9138	-20.0952	2.57836	0.19756	1.10876	2.27807
443	456	3	97.3367	106.472	-26.2541	-23.23	2.72425	1.48676	1.83763	2.35168
444	449	3	91.8193	54.2226	-34.5976	67.4282	2.58505	0.431318	2.21422	-2.25019
445	433	3	84.5432	-19.1513	87.9118	-23.3147	2.34068	0.0531807	2.33032	0.257804
446	427	3	159.011	-137.266	56.9386	-77.5272	1.99185	1.29752	0.472026	0.657164
447	431	3	95.8273	10.0076	-37.8327	-102.112	2.14999	-0.687302	2.14484	0.492685
448	458	3	87.4271	8.33953	64.7214	-68.2846	1.89154	0.266351	0.937893	1.44441
449	444	3	91.8193	-80.2965	-46.9861	5.33147	2.58505	-0.8914	2.21422	2.71028
450	440	3	77.3725	26.2561	81.4327	2.95104	0.96461	-1.50406	0.912327	1.82898
451	463	3	92.9852	18.4864	3.50435	100.908	1.59212	2.84992	0.802011	-1.43435
452	433	3	135.309	51.6093	-42.1282	-129.25	2.21318	1.05029	2.19358	-1.44237
453	472	3	153.001	-17.7614	7.77417	175.284	1.59047	2.11099	1.52472	-1.60423
454	458	3	115.744	31.8677	-109.654	19.3848	1.77984	1.81786	1.74383	-2.23416
455	475	3	149.647	-37.3869	107.694	123.54	2.67064	1.58086	2.27349	2.73689
456	443	3	97.3367	6.02949	47.3205	101.438	2.72425	1.48676	1.83763	2.35168
457	470	3	74.5977	-47.9644	56.7841	37.3457	2.52602	0.429326	1.77462	1.71157
458	448	3	87.4271	75.827	-49.7045	-26.4749	1.89154	0.266351	0.937893	1.44441
459	479	3	145.422	-51.3122	78.3658	-135.986	2.99217	2.68791	2.25231	0.104844
460	437	3	134.317	117.83	97.6028	-16.0798	1.70282	1.76284	1.6966	-1.93095
461	462	3	100.866	26.1443	0.0371001	97.4286	2.53125	-1.65868	2.34836	0.299342
462	461	3	100.866	13.214	-93.3562	-35.8589	2.53125	-1.65868	2.34836	0.299342
463	451	3	92.9852	-11.1882	-101.736	7.80521	1.59212	2.84992	0.802011	-1.43435
464	446	3	165.517	42.0636	-174.716	-53.7263	2.50312	-2.73457	2.08764	-1.75481
465	478	3	85.6636	-77.5408	-47.8309	-29.0194	1.87235	-0.771934	1.87101	0.686705
466	482	3	125.103	-87.8186	23.1553	-112.291	1.97449	0.24276	1.6499	-1.48935
467	468	3	100.453	-53.9572	25.273	-80.8747	1.84666	-2.03952	1.63831	3.01529
468	467	3	100.453	74.8464	-42.2348	-52.0103	1.84666	-2.03952	1.63831	3.01529
469	488	3	132.389	129.265	-65.9521	-45.2927	2.27631	0.979931	1.10625	1.13118
470	457	3	74.5977	43.6514	34.1921	-62.0095	2.52602	1.43003	1.77462	2.71227
471	481	3	86.2755	-7.3383	-71.9196	68.5296	2.65351	-1.96071	2.48286	-2.86809
472	483	3	94.692	24.0855	94.171	-34.7138	1.81229	-1.6621	0.403429	-2.84143
473	486	3	93.6168	3.05507	-49.4094	-92.6859	2.82874	2.53091	2.76603	-1.36389
474	468	3	143.822	-72.2645	77.8487	100.87	2.91291	-2.11337	0.376762	-0.795403
475	455	3	149.647	-2.14294	3.92152	-168.041	2.67064	0.404708	2.27349	1.56073
476	489	3	92.2999	15.6139	37.1834	-98.6538	2.1861	1.26337	0.723813	2.90613
477	471	3	119.853	-63.817	-81.012	-63.7335	2.85448	-2.82369	2.18145	0.311982
478	465	3	85.6636	70.3593	25.1853	59.6471	1.87235	-0.771934	1.87101	0.686705
479	487	3	118.128	76.5686	94.7515	17.5918	1.30166	-0.535266	1.04861	-0.27509
480	499	3	157.665	-31.8078	-155.61	78.8792	2.08782	3.12824	0.495526	1.10397
481	471	3	86.2755	-54.8338	82.9884	-5.36198	2.65351	-1.96071	2.48286	-2.86809
482	466	3	125.103	100.278	-72.4412	-74.5255	1.97449	0.24276	1.6499	-1.48935
483	472	3	94.692	63.2374	29.8219	75.9278	1.81229	-0.300158	0.403429	-1.47949
484	491	3	81.9683	-1.77317	22.0793	-83.4842	2.82777	-0.730122	2.1699	-3.09393
485	490	3	131.434	-107.09	-5.94084	-81.7362	2.3753	-0.878119	0.731904	-1.43967
486	473	3	93.6168	-38.0017	88.6746	-41.6413	2.82874	2.53091	2.76603	-1.36389
487	479	3	118.128	33.95	-68.2194	-96.6622	1.30166	-0.535266	1.04861	-0.27509
488	469	3	132.389	-61.7838	-106.047	-89.7077	2.27631	2.01042	1.10625	2.16166
489	476	3	92.2999	-25.0036	101.943	-18.4777	2.1861	0.235461	0.723812	1.87823
490	503	3	127.997	-36.6857	-138.714	-35.3095	2.96862	1.05098	1.06245	1.88991
491	484	3	81.9683	73.5353	-30.5931	33.4197	2.82777	-0.730122	2.1699	-3.09393
492	502	3	96.7787	-92.4526	-62.5057	3.81526	2.55112	2.06788	1.83564	2.07254
493	479	3	130.595	-28.7436	146.032	-1.05445	1.74296	-1.16094	1.56381	2.02957
494	477	3	157.472	-149.16	92.1496	6.68747	2.31917	2.05234	1.01166	2.03837
495	475	3	163.328	132.214	-74.0702	-107.766	1.9967	-1.0087	1.91936	0.336658
496	481	3	106.56	23.3385	119.708	0.913542	1.08748	0.839293	1.08315	-0.941452
497	492	3	129.521	94.515	-81.9756	39.4082	2.84007	-2.32094	2.36348	-0.00643531
498	500	3	83.8918	-58.2377	-59.9539	-13.0326	1.96628	2.21282	1.63246	2.81502
499	504	3	103.835	60.9407	-69.8487	55.5573	2.5174	-0.326604	1.83486	2.40911
500	498	3	83.8918	-25.47	30.825	-74.5456	1.96628	2.21282	1.63246	2.81502
501	489	3	112.37	8.49491	-96.927	-83.509	2.50327	0.478948	0.69982	-2.93943
502	492	3	96.7787	1.39078	77.8088	-80.0804	2.55112	2.06788	1.83564	2.07254
503	490	3	127.997	69.4099	-82.6602	-100.914	2.96862	1.25168	1.06245	2.09062
504	511	3	90.2897	-54.3326	-78.0201	9.0126	2.91819	-2.04753	2.61633	-1.98162
505	508	3	78.682	-58.6032	42.6878	-36.3805	1.57938	2.81166	1.56768	-2.59523
506	512	3	115.208	100.872	25.3327	59.4195	2.2523	1.126	0.82623	1.03781
507	523	3	125.296	37.6291	98.3857	95.4334	2.67506	-0.449708	2.2688	-1.53461
508	505	3	78.682	80.684	6.78931	-4.91211	1.57938	-0.54636	1.56768	0.329931
509	526	3	145.622	137.513	-71.1864	33.5457	2.68913	-2.123	2.17193	-2.02283
510	517	3	111.648	70.2256	74.835	49.1946	2.56651	2.409	1.25931	1.44962
511	504	3	90.2897	6.81577	-8.06069	94.9156	2.91819	-1.15997	2.61633	-1.09407
512	506	3	115.208	5.23586	90.7424	78.0132	2.2523	2.10379	0.82623	2.01559
513	534	3	109.599	-98.1752	0.0592086	-79.8511	2.40353	-2.00856	2.37772	1.49954
514	545	3	177.441	163.156	-109.951	-29.9106	2.84216	-3.04818	2.84216	3.05356
515	517	3	77.2847	-2.2503	63.0621	45.6407	2.88134	-0.643919	2.0894	-3.02041
516	521	3	109.328	46.8875	82.4716	-57.7282	1.62813	1.66906	1.17369	-0.466071
517	515	3	77.2847	-38.1166	38.402	-56.0123	2.88134	-0.12118	2.0894	-2.49767
518	498	3	145.052	110.169	-125.147	9.60651	2.45857	0.641275	1.44051	1.57668
519	542	3	151.894	0.180679	142.514	82.8839	1.78435	2.88844	0.881659	1.78742
520	535	3	114.812	-26.5741	-106.105	-63.6606	2.61523	0.763809	2.54048	0.231346
521	539	3	89.6935	-15.4279	73.4406	-70.6454	2.79379	-1.47991	2.2701	-0.816931
522	530	3	104.448	-53.1414	-88.3575	31.978	1.67602	0.474354	0.756396	-2.00889
523	528	3	98.7391	18.4892	64.6469	72.812	2.01882	-1.0918	1.65236	2.42622
524	525	3	85.5465	-58.0245	56.58	-27.8844	1.52539	1.82229	1.52348	-1.90769
525	536	3	83.1178	49.0935	68.3615	42.4099	2.55089	-0.93049	2.17686	2.71544
526	515	3	95.2561	-82.3288	28.7113	-55.5426	2.55141	1.22223	1.34481	2.68114
527	543	3	110.865	61.5621	-45.1566	95.8004	2.83609	-1.57726	2.401	-0.696444
528	537	3	98.4069	4.43452	104.804	21.0625	2.84995	0.492022	2.56431	1.57809
529	535	3	102.431	39.3669	63.2606	-76.6974	2.87308	1.54468	1.06218	1.28517
530	544	3	65.8643	9.25548	-24.8642	67.369	2.75343	-1.82538	1.82746	-0.6737
531	538	3	117.648	-16.8871	-15.9322	120.518	1.46633	0.912836	1.44999	-0.671538
532	511	3	99.2836	-66.8463	-12.9663	88.4231	1.83795	1.31469	0.905714	-2.97533
533	545	3	90.4151	40.5642	-81.461	-30.0888	0.9918	1.37293	0.589159	-0.563084
534	529	3	108.789	-6.13628	108.628	22.3917	2.06539	-2.95386	1.68285	1.56702
535	529	3	102.431	-3.35012	93.3469	-52.0507	2.87308	1.85642	1.06218	1.59691
536	525	3	83.1178	-25.7854	84.0098	-34.052	2.55089	0.426148	2.17686	-2.2111
537	528	3	98.4069	65.0691	66.3523	53.014	2.84995	1.5635	2.56431	2.64957
538	531	3	117.648	-18.7256	16.4584	-120.175	1.46633	0.912836	1.44999	-0.671538
539	521	3	89.6935	86.5458	-39.096	40.0455	2.79379	-1.47991	2.2701	-0.816931
540	560	3	118.097	-44.5648	-127.929	-0.226711	2.59035	-0.451388	2.51133	-0.546611
541	554	3	131.336	118.581	-62.3599	41.4054	1.21687	-2.37822	1.012	1.6708
542	519	3	151.894	104.608	-38.1566	121.579	1.78435	2.88844	0.881659	1.78742
543	527	3	110.865	-40.42	34.2243	110.461	2.83609	-1.57726	2.401	-0.696444
544	530	3	65.8643	15.5722	27.7746	65.0274	2.75343	-1.82538	1.82746	-0.6737
545	533	3	90.4151	-76.3992	40.1544	-41.683	0.9918	1.37293	0.589159	-0.563084
546	564	3	137.631	35.9377	136.466	57.4367	1.50413	2.17736	1.41644	-2.73411
547	559	3	75.8807	23.2471	36.1166	-69.5291	0.869552	-2.74635	0.669887	2.18114
548	557	3	100.408	-46.8415	87.3408	29.4615	2.97455	-1.58425	1.17829	-1.35633
549	569	3	135.321	-18.0831	-145.347	53.7878	2.91182	-0.842314	2.01694	-2.73267
550	522	3	145.713	-96.4651	-134.879	1.28005	2.35858	-2.40238	1.37685	0.294429
551	567	3	116.383	126.45	-30.0022	-32.171	2.26829	-1.36735	0.904544	-0.795255
552	539	3	100.832	56.1869	-76.6246	-56.7116	1.9935	2.28715	0.705103	2.08851
553	523	3	184.704	2.47671	160.062	-136.459	0.562505	2.63783	0.548	-2.76638
554	541	3	131.336	10.1383	139.622	-8.21789	1.21687	-2.37822	1.012	1.6708
555	538	3	133.31	1.58733	-137.837	37.8534	2.80839	-0.208394	1.80631	-2.39089
556	552	3	104.856	52.151	-7.72363	92.3206	3.11958	-0.945492	1.96596	-2.23579
557	548	3	100.408	12.608	81.5219	62.3358	2.97455	-1.78527	1.17829	-1.55734
558	537	3	129.599	86.9683	-117.187	16.0793	2.32609	2.17758	2.10924	2.83012
559	547	3	75.8807	-33.1404	-64.1625	38.2624	0.869552	-2.74635	0.669887	2.18114
560	540	3	118.097	-4.14841	122.969	-56.6843	2.59035	-0.451388	2.51133	-0.546611
561	575	3	91.1059	70.6214	-70.8587	-32.5188	2.30043	0.318136	2.01649	-1.716
562	584	3	135.834	33.109	-48.0637	-140.022	0.394225	0.0162717	0.317242	0.218751
563	572	3	92.732	15.4556	-72.0705	66.9518	2.84223	-0.401669	1.93531	-2.20788
564	574	3	106.113	16.6883	40.8823	-104.856	2.46654	3.1359	1.19174	-0.81757
565	578	3	117.87	-55.7489	-113.424	-27.8572	2.82362	0.0702397	2.58305	-1.98826
566	586	3	123.854	-70.6906	-119.693	18.3209	3.05683	0.0530221	2.7954	2.59147
567	551	3	116.383	40.0637	97.5852	-82.4421	2.26829	-1.36735	0.904544	-0.795255
568	583	3	116.218	20.2866	113.303	-68.9906	2.77408	0.4907	1.35727	2.17701
569	549	3	135.321	-131.229	-84.397	1.42733	2.91182	-0.408918	2.01694	-2.29928
570	578	3	102.402	101.174	-18.2668	19.4908	2.6044	-2.76766	2.40269	1.27716
571	575	3	159.423	-133.1	-31.8837	-82.7248	1.63845	-0.0508544	1.01576	1.39857
572	563	3	92.732	-94.31	31.9349	1.17733	2.84223	-0.401669	1.93531	-2.20788
573	588	3	111.399	-101.851	27.3789	60.2332	2.91361	2.39058	2.57729	1.5927
574	564	3	106.113	74.0888	85.1065	14.5723	2.46654	-2.32402	1.19174	0.00569646
575	561	3	91.1059	88.7909	27.2233	49.4052	2.30043	0.318136	2.01649	-1.716
576	577	3	76.4912	57.2647	-26.8765	43.009	2.87041	-2.50754	2.10255	-1.18557
577	576	3	76.4912	-15.31	-69.947	26.9144	2.87041	-1.95603	2.10255	-0.634056
578	570	3	102.402	-76.1562	49.0388	-52.3939	2.6044	-2.76766	2.40269	1.27716
579	593	3	143.016	-93.4636	103.746	67.1271	3.07065	-1.43587	3.03253	-0.288916
580	587	3	117.817	-65.958	67.8015	-75.48	1.74853	0.99158	0.895418	0.566169
581	573	3	159.502	-103.926	-42.0356	-117.876	2.79255	2.44976	2.0767	1.39001
582	590	3	144.539	-77.3548	-120.73	-41.6197	2.8203	-1.66701	2.74685	0.433314
583	596	3	108.647	85.116	-80.5567	-36.3632	0.507201	-1.60011	0.335793	1.98204
584	574	3	130.972	-108.035	43.0861	-67.9918	2.76544	-1.28132	1.85848	-1.22478
585	588	3	76.3023	38.4286	-65.5269	14.7193	2.97164	-0.078282	2.39745	-2.59202
586	566	3	123.854	-85.8016	-108.686	22.0131	3.05683	0.550119	2.7954	3.08857
587	580	3	117.817	-57.8735	-88.7023	-58.543	1.74853	0.99158	0.895418	0.566169
588	585	3	76.3023	-32.9417	-24.028	-65.7625	2.97164	-0.549569	2.39745	-3.06331
589	572	3	104.843	55.5526	104.743	5.1293	2.22264	-1.23799	0.660154	-0.927773
590	582	3	144.539	46.5679	134.419	45.3279	2.8203	-1.66701	2.74685	0.433314
591	602	3	97.8527	29.9077	-92.8822	52.1439	0.991272	1.97536	0.987473	-2.06588
592	595	3	88.2991	29.4771	-6.46845	84.122	2.72583	-1.30265	1.81793	-2.52391
593	589	3	127.982	4.61177	-92.5406	-91.2482	2.09499	-1.01774	0.85472	-0.961202
594	614	3	95.4582	39.4366	-93.9743	41.8058	2.90613	2.43763	2.18585	0.187426
595	592	3	88.2991	63.6003	-35.5656	51.7431	2.72583	-0.617683	1.81793	-1.83895
596	613	3	91.531	63.8972	-82.692	7.45459	1.03144	-2.65757	0.721426	1.90358
597	587	3	120.348	126.757	-25.3937	25.2655	2.48467	0.233239	0.280347	-2.71115
598	582	3	154.34	43.1375	-87.6177	-142.873	1.4885	0.697504	1.0153	0.443058
599	616	3	82.51	-26.6041	-85.9398	17.1306	2.34911	2.97992	0.63972	-0.675731
600	620	3	107.418	87.5049	-87.0891	-3.40593	0.90755	1.06859	0.499756	-0.302914
601	621	3	104.385	85.3266	64.7721	-50.4693	1.15586	2.71313	1.12135	-3.00981
602	591	3	97.8527	-82.9949	44.1934	-58.3039	0.991272	1.97536	0.987473	-2.06588
603	614	3	70.8238	36.0874	-39.55	48.3627	3.05825	-0.802469	0.0439828	-2.42248
604	609	3	129.714	-1.69687	-119.724	-50.0985	0.927062	2.53252	0.540597	2.98806
605	623	3	112.081	-44.8936	-7.43126	-111.975	3.00749	1.22141	1.03957	2.07473
606	607	3	89.2971	42.5309	-2.287	79.4714	2.9611	-2.90965	2.60684	0.464272
607	606	3	89.2971	-45.371	69.626	-34.9786	2.9611	-2.90965	2.60684	0.464272
608	600	3	111.177	106.765	30.3471	16.4544	2.47446	0.716547	1.05632	1.64747
609	610	3	104.231	-56.4381	-33.5496	-81.0721	3.03084	0.718702	0.958871	2.54774
610	624	3	87.0483	-14.2109	-96.2762	9.00824	1.02398	2.90294	0.596783	2.53528
611	602	3	103.532	-101.563	-3.67325	-21.2002	2.55641	3.04993	2.08079	1.30507
612	616	3	100.335	24.2638	-98.2099	7.71798	2.83933	0.493908	2.69435	-2.14295
613	596	3	91.531	14.0798	97.4657	-35.7574	1.03144	-2.65757	0.721426	1.90358
614	603	3	70.8238	31.7291	-43.8378	47.7176	3.05825	-0.719111	0.0439829	-2.33912
615	611	3	116.783	102.522	-0.369458	56.8364	2.83383	-1.53177	1.80838	-1.10881
616	599	3	82.51	-71.8458	-43.9551	-35.9585	2.34911	-2.46586	0.63972	0.161671
617	632	3	103.735	76.2335	83.5724	39.3025	1.67512	-2.03953	1.67256	2.14609
618	619	3	119.568	52.5423	-98.3491	43.6482	2.70181	0.382399	1.27191	2.21007
619	618	3	119.568	-16.9355	-37.572	112.427	2.70181	0.931527	1.27191	2.75919
620	600	3	107.418	-56.0651	57.2098	94.0051	0.90755	1.06859	0.499756	-0.302914
621	601	3	104.385	-44.9083	-109.573	0.286058	1.15586	2.71313	1.12135	-3.00981
622	595	3	154.442	-67.7347	149.63	-68.8736	1.23225	-2.71924	0.322	1.52449
623	605	3	112.081	-75.2039	-39.8328	-85.8303	3.00749	1.06686	1.03957	1.92019
624	610	3	87.0483	65.7418	61.574	37.9323	1.02398	2.90294	0.596783	2.53528
625	633	3	66.4752	-20.2329	61.0262	-27.5547	0.973121	0.49222	0.735208	0.160413
626	607	3	105.674	46.4184	-73.416	-77.8877	2.73521	-1.13816	1.03923	-1.53418
627	610	3	158.02	-139.29	-32.6443	-89.9534	1.16101	-1.01536	0.844876	0.19365
628	632	3	108.088	6.87507	-38.6705	-103.516	1.77488	2.25817	1.76991	-2.4142
629	634	3	92.824	45.1319	53.1474	62.3248	0.578022	1.41098	0.457619	-1.05472
630	616	3	94.6798	-59.2103	-74.7299	-50.9582	3.08808	-1.38485	3.0243	-0.80882
631	630	3	116.999	-77.3679	-87.6791	-3.99506	1.94406	2.48785	0.561972	-0.600038
632	617	3	103.735	-93.5905	30.3992	68.2443	1.67512	0.995501	1.67256	-1.10206
633	625	3	66.4752	51.052	-42.7384	-21.4466	0.973121	0.49222	0.735208	0.160413
634	629	3	92.824	-52.5658	-16.3087	-75.6094	0.578022	1.41098	0.457619	-1.05472
635	636	3	98.1797	49.1789	-44.2108	72.8007	2.61253	0.591138	2.33208	1.09832
636	635	3	98.1797	31.5853	6.008	92.9482	2.61253	0.591138	2.33208	1.09832
637	650	3	138.395	143.35	14.6759	33.8306	2.21112	-1.61773	2.15645	2.26113
638	646	3	100.532	93.7043	-40.682	28.9436	2.35073	1.90959	2.10899	-0.558288
639	656	3	126.031	-96.909	-93.6041	-34.9214	3.09114	-0.889325	1.65161	-2.3267
640	644	3	87.197	-5.29331	-62.7802	-63.8119	1.89258	-1.26611	0.834184	-0.487733
641	620	3	114.924	-10.4335	105.353	-79.8337	2.10625	2.96365	1.52709	1.68722
642	648	3	114.179	-22.2095	96.7698	-63.075	3.06523	-0.862547	1.70026	-2.16329
643	619	3	125.407	119.131	76.9383	-20.3703	2.2765	1.38178	0.93665	0.781757
644	640	3	87.197	-73.7754	31.3377	-40.2054	1.89258	-1.26611	0.834184	-0.487733
645	633	3	110.569	-107.623	39.2712	-53.4933	2.14771	-0.174669	1.64069	-1.41875
646	657	3	72.9374	-50.2907	-13.9926	-60.2466	2.2771	-3.01422	0.237214	0.74365
647	649	3	87.3879	-43.5024	75.4218	14.942	2.37753	-1.73841	1.65394	-0.23705
648	658	3	101.265	-89.078	-45.3222	-33.1599	1.60451	2.13532	1.3174	-3.12947
649	659	3	74.8801	-72.9283	33.3499	17.8016	2.86838	-2.59778	1.13609	-0.868342
650	637	3	138.395	-74.7273	-20.1467	-126.17	2.21112	-1.61773	2.15645	2.26113
651	667	3	115.865	-85.8492	-4.76153	101.85	2.32323	0.0737805	2.16109	1.05474
652	664	3	112.681	19.7183	-107.357	58.7265	2.61404	-1.13037	1.89048	-1.08826
653	670	3	119.418	-13.2476	85.1602	107.226	2.64144	-1.53554	2.54333	0.38777
654	660	3	85.5007	56.3912	-73.0591	21.3426	3.06934	-1.72253	2.06961	-1.27748
655	643	3	148.347	-127.097	-40.9212	-87.2304	2.7219	2.38099	1.49966	0.183312
656	673	3	99.8247	72.9391	-44.5169	-75.9306	2.63197	1.52319	1.02462	1.03165
657	646	3	72.9374	-79.6179	3.11832	-2.42206	2.2771	-3.01422	0.237214	0.74365
658	648	3	101.265	-30.2825	88.1094	-49.074	1.60451	2.13532	1.3174	-3.12947
659	649	3	74.8801	-67.8156	24.2603	39.4984	2.86838	-2.27325	1.13609	-0.543811
660	654	3	85.5007	-51.8503	-74.4189	-27.3219	3.06934	-1.86411	2.06961	-1.41906
661	683	3	113.043	101.88	22.5907	75.6318	2.45505	1.26768	1.73083	2.96559
662	669	3	126.684	15.6788	-47.6553	-117.215	1.83118	1.91932	0.796032	-0.222001
663	682	3	122.067	5.16453	-118.893	71.0175	3.05192	1.29309	1.00466	1.95083
664	676	3	83.3721	-26.9034	-16.1734	-80.8075	2.91124	1.812	0.618843	1.57149
665	661	3	125.09	55.0045	81.2229	77.7429	2.63504	-2.24811	1.38502	-0.230239
666	670	3	83.0557	-53.1676	-11.5041	-62.8532	3.05251	-1.47112	2.59181	-2.00003
667	681	3	93.7635	-84.7729	56.0822	12.8671	2.20047	0.731137	1.21949	1.23842
668	688	3	150.269	94.0225	-81.3454	112.219	1.91689	1.96699	1.28544	2.77666
669	675	3	126.577	81.8984	-86.3088	46.1184	2.91409	-0.871405	2.37449	-1.65385
670	666	3	83.0557	-53.7788	-38.7457	-50.1625	3.05251	-1.14156	2.59181	-1.67048
671	677	3	87.8124	-59.2218	-35.2695	-57.0189	3.0344	-0.964809	2.23516	-1.93147
672	658	3	117.712	39.0336	-61.0587	101.516	2.82599	-2.69346	2.19464	0.255567
673	656	3	99.8247	-50.3597	-70.4314	-74.6368	2.63197	2.10995	1.02462	1.6184
674	689	3	101.018	70.6044	-81.7802	43.8217	3.00902	-0.61109	1.94172	-2.76568
675	686	3	102.188	46.937	-82.2739	65.2313	2.93294	-1.621	2.40451	-2.1071
676	664	3	83.3721	-48.0176	-41.4277	-59.104	2.91124	1.57011	0.618843	1.32959
677	671	3	87.8124	20.1025	-83.5424	24.877	3.0344	-1.21012	2.23516	-2.17678
678	675	3	165.202	-120.177	71.1927	-88.2141	2.37823	-1.11689	1.19501	-2.95944
679	682	3	104.657	-91.7734	-11.5769	-56.0864	0.636913	-0.704864	0.280082	0.130948
680	684	3	187.043	9.23935	-185.714	-20.9488	1.46382	0.913385	0.38159	0.508803
681	667	3	93.7635	55.5341	84.6823	15.5593	2.20047	1.90317	1.21948	2.41046
682	679	3	104.657	40.7298	34.6114	94.049	0.636913	-0.704864	0.280082	0.130948
683	661	3	113.043	6.63326	-32.6857	124.49	2.45505	1.26768	1.73083	2.96559
684	692	3	117.572	-75.0213	-47.4496	-80.9075	1.82505	2.56673	1.15938	2.21503
685	704	3	130.33	69.6767	-121.003	-29.3753	1.6279	-2.48663	1.41001	1.59173
686	703	3	71.0502	44.9361	35.3596	58.1777	2.08646	1.08019	0.955713	0.855835
687	712	3	125.818	-97.535	70.4481	80.0751	1.85784	2.5079	1.53331	2.59641
688	679	3	132.68	-87.574	7.26628	-113.673	1.71025	-0.227198	0.964636	1.70083
689	674	3	101.018	44.1029	-102.945	-32.4122	3.00902	-0.375908	1.94172	-2.5305
690	705	3	97.0958	101.329	-16.5278	39.2036	2.35387	2.58145	0.370471	1.36236
691	676	3	96.5703	-38.0097	-83.7613	61.6677	1.25896	-0.591107	1.24595	0.397268
692	684	3	117.572	-72.0116	92.532	-26.0352	1.82505	2.56673	1.15938	2.21503
693	694	3	58.283	32.7079	40.9172	-26.0071	1.34112	-0.330097	0.935936	-0.668769
694	693	3	58.283	15.9878	-49.1766	-27.321	1.34112	-0.330097	0.935936	-0.668769
695	670	3	140.847	13.4315	-128.272	96.0966	2.89342	1.39824	0.589394	2.00277
696	717	3	132.041	-4.49145	114.652	-99.4468	2.48274	2.86071	1.76085	-0.784821
697	701	3	85.1172	-5.649	79.0476	33.4383	1.38758	2.88466	0.88825	-1.78046
698	716	3	99.7126	15.681	108.406	-29.6306	3.05141	0.150642	2.81397	-2.73215
699	709	3	138.916	131.75	-51.9089	-24.3487	1.60705	-0.0864397	0.898877	1.46811
700	693	3	85.5793	-52.1179	-46.594	-55.0053	3.11752	-1.03207	1.63072	-2.07442
701	697	3	85.1172	73.5291	-43.5032	9.97496	1.38758	2.88466	0.88825	-1.78046
702	703	3	90.8244	40.2227	-38.1245	72.0797	0.205126	-2.99719	0.0845984	-3.09907
703	686	3	71.0502	-59.6657	47.0096	29.7374	2.08646	2.28576	0.955713	2.0614
704	691	3	125.23	-86.1644	-40.416	94.0623	1.52548	-1.97449	0.561956	-2.87066
705	690	3	97.0958	50.5093	45.4822	86.3584	2.35387	2.58145	0.370471	1.36236
706	713	3	132.356	101.598	-23.8703	84.5934	2.97759	-0.94306	2.04031	-1.88415
707	720	3	109.426	-69.2214	95.2164	-27.7164	2.92105	-1.41895	2.56548	-2.51818
708	698	3	101.969	90.4699	-26.8505	50.23	3.09119	-2.5831	2.4227	-0.701876
709	700	3	118.355	-53.4213	51.7148	98.7289	2.11437	-1.72853	1.27903	-0.0950556
710	701	3	143.395	-47.3813	119.718	-72.1464	3.02203	0.270887	0.663077	2.74425
711	725	3	102.35	65.5031	57.1533	-73.5617	2.96866	-1.36491	1.20824	-1.98693
712	687	3	125.818	103.385	47.8644	-88.9303	1.85784	0.545179	1.53331	0.63369
713	706	3	132.356	86.9154	-55.9214	85.8286	2.97759	-1.25745	2.04031	-2.19853
714	692	3	135.4	28.6677	-134.031	74.9029	3.10217	-0.567368	2.09276	-2.65298
715	733	3	124.369	125.794	-65.0693	14.2931	2.49694	-1.53554	1.81748	-2.68878
716	698	3	99.7126	-0.987512	50.0682	-101.823	3.05141	-0.40944	2.81397	2.99095
717	729	3	89.525	4.56807	-38.9713	90.6893	1.95897	2.42213	1.78808	2.91465
718	694	3	144.844	163.969	18.96	26.6665	2.89383	2.98529	0.625899	-0.104176
719	737	3	138.298	-65.2363	-140.786	21.9419	2.83246	1.82239	0.410829	1.63503
720	727	3	87.5817	-3.60128	-85.1236	35.4654	2.93694	-2.90176	0.680034	-0.456957
721	705	3	105.445	91.1344	77.6081	3.89019	2.95621	-1.53306	2.19597	-1.19919
722	719	3	142.586	107.203	-82.6108	45.5585	3.04823	-2.8185	0.589237	-0.420665
723	706	3	181.419	25.7496	-35.7299	-184.155	2.84073	-2.68788	2.51023	-1.4612
724	708	3	117.287	-55.7015	80.3534	91.1943	3.10781	-1.4402	1.88983	-1.64371
725	711	3	102.35	87.8882	-63.4092	-34.9772	2.96866	-1.36491	1.20824	-1.98693
726	717	3	125.629	119.202	-16.696	62.4208	1.33955	1.42339	1.19865	-2.06215
727	720	3	87.5817	6.86918	-88.6633	-24.6664	2.93694	-2.68464	0.680034	-0.239831
728	741	3	130.552	-61.3995	-113.987	-48.8738	2.26016	-1.22372	1.63158	-0.574021
729	717	3	89.525	-2.15606	-81.0364	-56.5033	1.95897	0.226942	1.78808	0.719464
730	740	3	79.2925	-4.96291	-80.0564	37.3953	2.81287	-2.40654	2.59587	-2.04001
731	734	3	75.0596	-52.8767	39.2127	-37.9863	1.99747	-1.14315	1.44603	2.67136
732	721	3	159.949	-58.3987	-121.42	94.8807	2.82424	0.374142	1.49487	2.33316
733	715	3	124.369	25.23	136.55	-31.3028	2.49694	-1.53554	1.81748	-2.68878
734	731	3	75.0596	-42.9391	-59.8853	18.6154	1.99747	-1.14315	1.44603	2.67136
735	748	3	91.6699	48.5507	-88.3903	30.3385	1.40313	-3.10516	1.15364	-2.32919
736	719	3	171.503	19.0038	141.183	115.101	1.53198	1.54691	1.20985	-0.541069
737	719	3	138.298	-59.66	-112.383	91.4799	2.83246	1.50656	0.410829	1.3192
738	753	3	122.487	121.642	-38.631	-48.7124	1.2264	-0.456214	1.19655	0.169114
739	742	3	122.122	65.5447	-4.48184	103.353	2.01322	-2.72775	2.0123	2.65151
740	730	3	79.2925	-42.3753	47.5367	-61.4545	2.81287	-2.40654	2.59587	-2.04001
741	728	3	130.552	-28.6528	-6.33764	-135.242	2.26016	-2.56757	1.63158	-1.91787
742	739	3	122.122	-45.9155	109.629	29.5162	2.01322	-2.72775	2.0123	2.65151
743	755	3	91.7734	-97.7108	-27.3125	-1.73624	0.827171	-1.19429	0.444383	0.490747
744	757	3	88.5424	-2.3736	41.5752	89.3524	3.04188	-2.74004	0.528363	-0.298247
745	756	3	140.688	-7.65446	-143.272	-10.2714	2.69614	2.51141	2.36591	-0.617283
746	760	3	96.1267	34.4316	-59.5645	85.8215	1.85688	1.46674	0.513652	3.01081
747	729	3	192.494	-169.266	131.844	-4.82407	2.5741	-1.59332	1.63516	-0.704902
748	735	3	91.6699	-86.3266	26.2277	-54.3164	1.40313	-3.10516	1.15364	-2.32919
749	743	3	126.613	-54.6414	24.3412	-115.165	1.91002	-0.731936	1.83419	1.36831
750	754	3	190.579	175.034	-42.8872	-62.1183	2.42188	0.564157	2.37213	-1.27062
751	762	3	84.9791	87.2618	-41.4527	17.1559	2.86382	0.847908	2.80692	-2.02696
752	767	3	148.457	35.7848	-94.964	133.451	3.0313	-1.46563	1.90189	-1.48591
753	738	3	122.487	-81.6661	102.986	-37.2353	1.2264	-0.456214	1.19655	0.169114
754	750	3	190.579	-97.8053	50.257	-155.703	2.42188	0.564157	2.37213	-1.27062
755	743	3	91.7734	88.2202	-24.0679	-43.981	0.827171	2.65085	0.444383	-1.9473
756	761	3	124.599	90.4831	-65.9366	-60.4468	2.96097	2.44908	2.86323	-0.722851
757	763	3	86.1197	-23.525	-89.5485	9.87111	2.02177	0.414468	1.98444	0.0662824
758	771	3	116.049	19.1151	-84.4049	-94.7468	2.50463	-1.48378	2.49748	1.19069
759	769	3	122.343	-46.5537	-125.186	12.6601	2.76247	-1.91667	2.22583	-2.10563
760	746	3	96.1267	71.4531	65.7969	51.6142	1.85688	1.46674	0.513652	3.01081
761	756	3	124.599	-61.2188	107.991	-27.9073	2.96097	2.44908	2.86323	-0.722851
762	751	3	84.9791	73.8735	-41.6833	49.3201	2.86382	-1.11464	2.80692	2.29368
763	757	3	86.1197	-40.8162	73.6243	39.7906	2.02177	0.414468	1.98444	0.0662824
764	773	3	121.721	-112.41	-70.6358	27.0651	2.69952	-1.199	1.73633	-1.25033
765	774	3	105.163	120.639	-3.42913	13.2548	3.08581	0.971175	1.66289	2.08762
766	755	3	138.874	26.7533	-43.7422	151.148	2.14856	-2.58343	1.55313	0.904368
767	752	3	148.457	-134.114	80.8413	59.8839	3.0313	-1.46563	1.90189	-1.48591
768	737	3	265.43	-93.8369	-50.8107	-286.026	1.73623	2.05741	1.0174	-0.581841
769	777	3	92.749	49.7767	-91.0938	24.6382	2.11047	-1.20108	1.22315	3.05023
770	787	3	189.256	155.836	-136.761	-69.0494	1.76831	0.481937	0.284606	1.26958
771	758	3	116.049	107.992	-60.1792	-34.3924	2.50463	1.9509	2.49748	-1.65781
772	764	3	133.033	-85.7082	107.008	-28.2977	1.54989	-0.766025	1.53911	0.970781
773	764	3	121.721	-60.0166	44.2537	-113.126	2.69952	-1.199	1.73633	-1.25033
774	776	3	67.5634	26.6307	-62.3086	-6.36654	0.45432	2.57076	0.359769	-2.84972
775	785	3	92.959	11.7206	-37.6855	-92.5447	2.15369	2.78635	2.15192	-2.90105
776	774	3	67.5634	-5.26048	64.1489	22.121	0.45432	2.57076	0.359769	-2.84972
777	769	3	92.749	40.6451	-32.4467	-93.1559	2.11047	0.0913595	1.22315	-1.94051
778	784	3	132.228	-24.7729	-106.263	-75.7509	2.57421	-2.30251	2.57307	2.42728
779	783	3	170.327	-35.2847	-152.104	-68.3458	2.07827	-0.408447	0.74219	2.39966
780	789	3	152.537	-149.348	17.3416	-58.7078	2.95974	-2.13227	1.40324	-1.24765
781	780	3	160.292	-141.407	18.1885	73.6685	1.97136	-2.01088	1.84902	2.83101
782	763	3	284.57	-150.168	173.606	-207.229	1.21263	1.92915	0.968179	-2.69041
783	779	3	170.327	121.03	-100.536	65.5437	2.07827	0.741938	0.74219	-2.73314
784	778	3	132.228	19.851	38.2849	-125.634	2.57421	-2.30251	2.57307	2.42728
785	775	3	92.959	-15.0313	87.2301	-47.8231	2.15369	2.78635	2.15192	-2.90105
786	787	3	153.386	26.4352	-141.475	-57.5239	2.98372	2.38608	0.716288	0.92411
787	786	3	153.386	75.5151	-127.071	-46.6204	2.98372	2.21748	0.716288	0.755515
788	773	3	166.042	20.7714	190.6	0.184035	1.69331	-2.69971	1.67682	2.42811
789	780	3	152.537	-155.365	-35.6481	-25.3602	2.95974	-2.13227	1.40324	-1.24765
790	784	3	144.026	92.2292	-2.90086	-121.632	2.52816	1.69277	2.38461	-2.92168
791	802	4	97.038	44.1912	-1.41226	-92.2797	2.91123	0.953861	1.27001	2.47422
792	811	4	110.841	4.55168	-123.372	-17.6876	2.19577	-1.13049	1.93433	2.40941
793	791	4	113.91	53.2668	-66.7287	-76.7304	2.15578	2.02612	1.91247	-0.809639
794	800	4	138.852	5.24945	-84.7886	110.071	1.62663	-2.39568	0.712832	0.900035
795	794	4	143.995	23.0208	-141.281	17.068	0.895831	-2.93826	0.821753	2.57093
796	801	4	111.067	105.974	28.7632	-27.6679	2.21661	-2.29915	1.53886	-2.18286
797	804	4	122.874	-99.9074	-31.0114	-68.7276	2.07961	0.784032	2.02798	-1.36437
798	822	4	138.156	140.16	19.5843	-70.7509	1.88433	-0.0331763	1.54189	1.25248
799	817	4	120.645	-23.5588	16.4038	-136.299	0.773001	2.14875	0.259563	-1.41856
800	825	4	138.508	79.2976	-31.9743	127.008	1.2971	2.17915	0.616316	2.94365
801	796	4	111.067	77.3622	-25.7461	78.5845	2.21661	-2.29915	1.53886	-2.18286
802	810	4	90.5072	74.1963	-44.4151	36.5777	2.36635	-0.835807	2.1798	-0.392908
803	805	4	99.2472	-61.2734	71.7271	31.42	2.86876	-2.55593	1.36785	-0.232933
804	797	4	122.874	82.5547	-0.480251	94.0806	2.07961	-1.77723	2.02798	2.35756
805	803	4	99.2472	50.0382	76.5645	38.9932	2.86876	-2.90866	1.36785	-0.585667
806	823	4	118.854	70.8533	-54.6009	94.9088	3.1393	-2.48577	2.50736	-0.648457
807	816	4	113.673	60.678	59.3956	78.5123	2.61278	2.38349	1.89379	1.68567
808	824	4	80.0091	-87.9622	-23.7027	15.2361	2.68065	1.27414	2.00706	0.989223
809	808	4	115.984	113.087	23.9146	9.99552	2.23503	-1.84799	1.67971	0.137373
810	802	4	90.5072	72.5365	-28.8943	-52.1468	2.36635	-2.74869	2.1798	-2.30579
811	827	4	81.3313	-53.7144	71.1761	16.7287	2.86532	-0.675843	2.86288	0.412315
812	827	4	107.24	47.1936	-58.6015	84.4262	2.81149	0.326663	2.54725	-2.27679
813	826	4	129.871	0.123272	-78.2051	-108.546	3.09472	1.38226	0.87543	1.81109
814	808	4	90.8025	78.9924	43.4085	-13.9377	1.19707	0.849775	0.143278	0.339732
815	807	4	227.976	-12.8601	61.4175	220.346	1.36016	1.84585	0.979591	-2.83101
816	807	4	113.673	2.98688	62.9964	96.9348	2.61278	1.45592	1.89379	0.758099
817	837	4	83.6713	-2.19573	74.8273	-61.0478	1.71025	2.22886	0.184649	2.35153
818	805	4	100.088	77.3168	56.3085	53.0758	2.04222	-2.85582	1.74462	1.61073
819	817	4	134.622	74.0842	111.528	15.4621	2.90759	-0.823724	2.85781	-0.375758
820	803	4	105.34	113.445	4.20442	43.5569	3.01398	2.13773	1.41626	1.17196
821	801	4	135.72	111.675	65.7827	-72.9682	1.43528	2.17568	1.34058	-1.61786
822	833	4	135.242	-97.5515	-91.4653	26.8315	2.32078	-1.6748	1.83035	-2.89368
823	806	4	118.854	-124.555	38.6183	1.9418	3.1393	-2.48577	2.50736	-0.648457
824	808	4	80.0091	35.0569	-11.2673	-84.7076	2.68065	2.15237	2.00706	1.86745
825	841	4	122.131	-28.1418	54.6991	124.732	1.77254	-2.02874	1.76462	1.83221
826	813	4	129.871	-20.9769	-95.8533	-90.9422	3.09472	1.3305	0.87543	1.75934
827	811	4	81.3313	44.1314	-76.4745	-20.8613	2.86532	-0.675843	2.86288	0.412315
828	820	4	106.015	62.5252	-49.2568	71.233	0.843719	0.285618	0.550008	0.362509
829	810	4	101.338	-77.5602	-86.7649	11.3198	2.49387	-1.19235	1.58627	-1.00771
830	835	4	126.115	-5.20242	123.798	-25.1369	1.97662	0.876133	1.65363	0.369327
831	844	4	122.785	101.35	-85.0515	22.5103	2.13343	-0.668095	1.84383	-0.621295
832	844	4	132.908	20.5357	71.6672	121.476	1.72527	-2.12361	1.05095	0.683826
833	842	4	71.0007	39.4931	-63.1701	33.8557	1.10984	1.4979	0.458715	-0.478128
834	825	4	146.125	-102.088	37.7602	-103.45	2.59868	2.63836	2.54231	-1.77556
835	830	4	126.115	-35.5442	68.1305	100.397	1.97662	2.77227	1.65363	2.26546
836	835	4	165.212	66.0104	150.389	-23.6907	2.24284	2.34363	2.23489	-2.59938
837	817	4	83.6713	38.0098	65.3784	60.0975	1.71025	0.790063	0.184649	0.912735
838	819	4	144.586	-61.8085	117.294	85.3762	2.9592	-0.657135	1.98504	-2.81925
839	837	4	93.9688	-14.0514	-66.7437	70.7431	2.58421	-2.0639	2.56148	1.50982
840	852	4	100.711	-73.7701	-48.236	-60.6307	1.65455	-1.24917	1.65386	1.19472
841	856	4	117.641	-126.237	-50.0872	-2.36854	1.36881	-2.97968	0.40178	-1.98581
842	833	4	71.0007	-39.6318	-11.1023	-70.7279	1.10984	-2.66346	0.458715	1.64369
843	828	4	111.447	-107.823	59.5163	-20.8428	2.35711	-0.100424	1.44914	-1.96962
844	858	4	121.469	-26.9741	-131.415	-40.0069	2.7638	-2.98187	2.51854	-1.47846
845	859	4	136.306	22.0704	-102.33	-109.563	1.95036	0.991035	1.9487	-1.09022
846	847	4	112.154	83.9755	-15.919	72.7468	2.55226	2.32914	1.15674	1.52084
847	846	4	112.154	50.2769	-82.4357	57.2187	2.55226	1.62076	1.15674	0.812451
848	854	4	118.771	18.3335	-102.399	-59.2792	2.92935	2.98385	2.05126	-0.253679
849	860	4	133.601	115.264	-79.3377	-22.0433	3.11004	-1.44954	1.3519	-1.7325
850	843	4	184.648	-86.3372	161.425	-33.2797	2.62751	-3.09335	2.5621	-2.24198
851	865	4	130.404	-8.65302	-137.705	-35.5335	2.67055	1.60904	2.66929	-1.46454
852	840	4	100.711	39.9806	15.3024	98.0419	1.65455	-1.24917	1.65386	1.19472
853	868	4	132.795	-12.3463	-140.317	16.7876	1.68471	-0.651973	1.45196	-0.294222
854	863	4	103.916	109.59	7.77896	0.507347	1.77859	1.57843	1.5201	-0.54379
855	861	4	106.061	-54.8477	1.92905	-90.7575	2.37501	0.233998	2.16119	-1.53978
856	841	4	117.641	-14.1569	131.199	32.194	1.36881	-2.97968	0.40178	-1.98581
857	864	4	102.806	4.1054	-69.1651	78.3536	3.03137	2.49893	2.82861	1.36512
858	874	4	83.057	44.1673	-31.2817	-76.0881	2.78812	1.99839	2.44974	0.052947
859	871	4	111.491	-28.3329	79.9522	-78.2422	0.822958	-0.859885	0.818357	0.770424
860	881	4	132.73	-108.915	-105.95	-19.4366	1.61513	1.48221	1.4728	-2.21842
861	855	4	106.061	18.3262	102.793	18.6193	2.37501	-1.60181	2.16119	2.9076
862	864	4	79.7053	29.52	-49.2223	55.4389	1.66978	2.85302	1.06938	-1.50123
863	875	4	70.609	61.403	-45.0696	13.5109	2.70702	-0.673651	2.41085	2.51982
864	862	4	79.7053	-31.399	62.6189	38.2193	1.66978	2.85302	1.06938	-1.50123
865	851	4	130.404	-83.8295	-7.61536	-114.955	2.67055	-1.67705	2.66929	1.53255
866	870	4	125.615	41.5843	16.3551	-118.854	2.95392	-1.20202	2.53607	-2.57891
867	878	4	121.954	29.737	-64.7331	105.63	2.36814	-2.12942	2.24121	1.08514
868	853	4	132.795	10.7667	6.29019	-141.307	1.68471	-0.651973	1.45196	-0.294222
869	895	4	181.054	100.133	-60.556	172.81	2.21244	-1.52364	1.48118	-0.313276
870	866	4	125.615	-108.674	-65.1013	-8.6473	2.95392	-1.20202	2.53607	-2.57891
871	859	4	111.491	60.534	-98.2126	-2.61854	0.822958	-0.859885	0.818357	0.770424
872	887	4	83.8104	19.3854	-94.556	6.43424	2.43217	2.12423	1.68386	2.11454
873	884	4	129.15	-13.7308	-93.7751	-99.2169	1.47946	-1.39924	1.05062	0.303989
874	858	4	83.057	7.48052	-57.9255	-72.8517	2.78812	3.08865	2.44974	1.1432
875	863	4	70.609	50.6051	43.1174	39.5494	2.70702	-0.673651	2.41085	2.51982
876	894	4	125.332	-30.3038	-125.784	57.127	2.19933	1.14522	1.73384	-2.73225
877	890	4	87.4253	71.2178	-53.7126	29.7194	2.87785	-2.69733	2.70174	-1.73805
878	867	4	121.954	-38.3912	116.317	35.0558	2.36814	-2.12942	2.24121	1.08514
879	889	4	128.834	64.0354	-8.47017	114.766	1.95275	-2.96553	1.40695	-1.82554
880	882	4	134.034	83.924	-14.6931	103.583	0.651133	0.507397	0.238969	0.0997561
881	902	4	129.465	-25.5572	6.73154	146.796	3.01528	2.59608	2.45368	0.168982
882	880	4	134.034	-42.4953	-59.8163	-112.271	0.651133	3.04184	0.238969	2.6342
883	875	4	108.266	-50.5658	-89.9796	47.3591	2.75014	2.82612	2.23903	-0.608956
884	887	4	78.4123	77.6554	14.7123	-4.07506	0.931262	-2.62641	0.778842	2.10225
885	891	4	168.886	131.89	-105.198	15.2023	1.61254	3.07036	1.61054	3.12155
886	870	4	144.589	39.4932	-97.216	113.316	1.35661	1.87987	1.20843	-2.53917
887	884	4	78.4123	-56.995	-33.768	43.2979	0.931262	-2.62641	0.778842	2.10225
888	898	4	69.9196	52.2753	-56.7056	-9.18646	1.30437	0.25302	0.82935	0.784826
889	899	4	128.742	-9.65719	22.7801	134.969	2.49642	-0.457777	1.92722	-1.50557
890	877	4	87.4253	-90.0307	-1.10476	-27.0836	2.87785	-1.40354	2.70174	-0.444259
891	892	4	153.988	76.0625	84.8458	-104.589	1.74813	-0.56543	1.6481	1.23346
892	884	4	88.1714	2.22241	-42.2236	-83.4274	2.40438	-0.808351	1.00982	-1.48463
893	870	4	138.793	-23.3189	19.158	-153.151	2.69717	2.10385	1.73177	0.343644
894	876	4	125.332	-122.755	46.4458	52.7016	2.19933	1.14522	1.73384	-2.73225
895	904	4	120.099	58.6125	-77.0252	74.5999	2.95152	1.97035	0.684756	0.969419
896	876	4	166.552	-4.84127	-154.554	87.9239	2.03812	-0.623655	1.07023	2.45478
897	880	4	143.453	-84.6235	-44.5517	116.231	2.41534	1.38751	2.05355	0.2414
898	888	4	69.9196	-73.2841	-10.8691	23.3222	1.30437	2.35677	0.829349	2.88857
899	889	4	128.742	-117.903	-21.0501	-66.9672	2.49642	-0.457777	1.92722	-1.50557
900	913	4	129.109	118.831	-34.5651	-69.4308	2.68372	-1.48045	1.56012	-1.01128
901	918	4	136.826	115.646	102.677	10.2096	3.01825	1.80486	2.51524	0.933924
902	915	4	101.052	81.5596	-21.015	-79.6097	1.50144	-1.49816	1.37314	2.1621
903	898	4	77.3251	5.96464	-37.1437	69.9477	3.01152	1.70168	1.25077	1.27941
904	895	4	120.099	44.8295	-94.674	62.9333	2.95152	2.17217	0.684756	1.17124
905	907	4	93.9816	-7.72174	-97.031	19.0876	2.93568	-1.97267	1.72468	-0.851692
906	912	4	125.361	-56.5849	-107.876	42.5412	0.918987	1.01325	0.292987	-0.13904
907	909	4	85.7362	-8.06681	82.1638	23.4887	3.12644	2.90937	0.182376	0.247439
908	924	4	117.626	79.8709	-6.54958	-107.496	1.72796	2.5218	1.27184	2.4986
909	907	4	85.7362	-22.0932	80.754	18.9306	3.12644	2.89415	0.182376	0.232221
910	919	4	79.7877	61.7176	0.422009	55.9392	1.77304	0.733952	1.06536	0.759907
911	930	4	142.048	156.018	-9.85574	26.5998	1.48561	0.707758	1.13154	-1.72862
912	906	4	125.361	-47.9516	85.8917	-83.4994	0.918987	1.01325	0.292987	-0.13904
913	900	4	129.109	70.5836	108.269	58.5829	2.68372	-1.48045	1.56012	-1.01128
914	921	4	152.063	11.5569	147.254	40.0049	2.67264	-0.504563	2.67008	0.711258
915	922	4	83.8273	34.0729	77.0412	-33.9794	2.88484	-0.783306	2.88381	0.96141
916	903	4	103.68	58.7393	-21.7727	-101.099	2.08662	0.71333	1.37955	-2.43306
917	926	4	86.2085	-44.3813	17.6821	-82.9839	2.65174	1.45803	2.13344	0.631639
918	923	4	79.5022	68.6299	-48.5587	-10.5534	3.08183	1.88459	1.79714	1.353
919	910	4	79.7877	-49.1825	32.9555	58.5956	1.77304	2.38169	1.06536	2.40764
920	918	4	91.4202	6.40599	-91.3795	16.916	1.328	1.36111	1.28416	-0.995835
921	914	4	152.063	-132.603	7.94468	-75.9659	2.67264	2.43033	2.67008	-2.63703
922	915	4	83.8273	23.5411	86.3661	-15.415	2.88484	2.18018	2.88381	-2.35829
923	918	4	79.5022	14.8474	-82.2096	-14.1599	3.08183	1.7886	1.79714	1.257
924	931	4	70.0015	22.6032	-71.6328	18.9604	3.09951	1.79362	1.04707	1.29938
925	916	4	123.163	-108.694	42.5217	-68.2799	3.05764	-2.32381	2.90153	-1.53391
926	917	4	86.2085	-31.2444	-48.1507	76.6419	2.65174	1.45803	2.13344	0.631639
927	923	4	92.9702	67.3066	22.5922	63.679	2.65557	-1.27283	2.55229	2.46128
928	922	4	133.851	-138.373	-12.5481	-5.98572	2.62136	0.781309	2.62114	-0.839118
929	911	4	218.335	-55.2703	164.875	-154.439	2.31772	-0.425256	2.31748	0.378556
930	911	4	142.048	-37.2909	-130.702	81.6866	1.48561	-1.41298	1.13154	2.43384
931	924	4	70.0015	1.49851	-25.5302	73.1274	3.09951	1.84221	1.04707	1.34797
932	949	4	94.5067	16.3957	-30.8701	-102.757	1.97968	2.72838	1.78553	2.54388
933	943	4	138.943	32.0376	-138.395	13.4643	2.92722	1.70445	0.702509	1.20877
934	923	4	87.4636	-18.8972	55.6949	-82.0736	2.7727	-0.724187	2.06773	-1.68396
935	952	4	107.99	88.2725	-84.5234	12.6039	2.19011	2.35944	1.70041	2.31652
936	943	4	146.95	34.6173	-134.91	52.3544	0.784062	0.921343	0.350951	-0.216546
937	947	4	158.829	133.889	71.6802	63.945	2.32572	0.0953138	2.06849	-1.46002
938	946	4	92.9614	-16.3422	-97.2484	10.1381	2.97819	-0.315953	2.96414	-0.484396
939	948	4	97.4581	20.1054	63.2493	83.1827	1.28228	0.418347	0.44697	0.793935
940	958	4	116.397	-67.7315	-102.317	-54.4646	2.31255	1.46279	2.27839	-0.915345
941	947	4	113.593	32.6763	9.66542	-112.781	1.15642	1.61266	0.892868	-2.37389
942	954	4	145.787	-149.255	24.7857	-40.0266	2.91331	-0.932346	1.47417	-1.90038
943	933	4	138.943	66.5267	-124.728	19.4438	2.92722	1.93282	0.702509	1.43714
944	961	4	141.507	-92.716	41.7431	-114.363	2.40859	3.07595	0.701686	-0.717402
945	956	4	85.0305	76.3414	-58.1252	14.863	2.38439	2.66931	2.25238	2.54039
946	938	4	92.9614	70.919	9.12245	68.6613	2.97819	-0.315953	2.96414	-0.484396
947	941	4	113.593	23.8029	-64.0296	95.992	1.15642	1.61266	0.892868	-2.37389
948	939	4	97.4581	-28.1053	-97.6839	31.4961	1.28228	0.418347	0.44697	0.793935
949	932	4	94.5067	-12.4311	-48.9792	96.0583	1.97968	0.597714	1.78553	0.413211
950	965	4	96.9079	-19.6261	-98.6752	-20.579	2.58195	-1.35982	2.21874	-0.443443
951	974	4	104.759	-80.5455	-53.9021	-71.4527	2.93591	-0.950583	2.8565	2.47698
952	935	4	107.99	24.7176	110.264	48.228	2.19011	2.35944	1.70041	2.31652
953	957	4	181.747	124.791	20.9489	130.869	2.84315	0.0232183	2.65889	-1.82221
954	942	4	145.787	-112.499	88.1584	-63.7603	2.91331	-1.24121	1.47417	-2.20925
955	949	4	118.49	-49.4797	-29.2186	-109.586	2.62751	1.73177	2.21348	0.201688
956	945	4	85.0305	-66.9279	58.3389	39.3025	2.38439	2.66931	2.25238	2.54039
957	971	4	136.628	-12.1328	110.805	-89.9421	2.86826	-0.460639	1.46719	-3.04989
958	940	4	116.397	-17.4849	-97.3144	90.812	2.31255	-2.22625	2.27839	1.6788
959	977	4	129.937	-18.8917	49.751	-132.645	1.2882	2.92092	1.14725	-2.29888
960	970	4	121.879	-12.114	-124.698	-4.74524	1.60642	0.475876	0.25113	1.11517
961	944	4	141.507	-112.75	102.082	-16.8673	2.40859	-2.42419	0.701686	0.0656424
962	975	4	98.743	105.805	9.0362	-15.2796	1.46379	1.55271	1.40556	-2.00163
963	972	4	116.596	107.829	12.076	58.5887	0.865594	2.90316	0.459066	2.63958
964	947	4	116.855	0.853531	92.6717	-83.4407	2.95964	-0.480574	1.08951	-2.44816
965	950	4	96.9079	-68.9832	73.7236	-18.7514	2.58195	-1.35982	2.21874	-0.443443
966	961	4	224.089	-24.3589	200.435	-99.5778	0.604318	2.16978	0.595749	-2.06683
967	968	4	94.2829	-51.4449	-42.5874	-67.1558	3.07062	-3.06236	2.90219	0.524089
968	967	4	94.2829	34.5127	-32.7365	81.8985	3.07062	2.6175	2.90219	-0.0792372
969	986	4	137.645	119.096	96.0938	-35.1703	0.973651	0.837317	0.946401	-1.07526
970	960	4	121.879	-106.864	8.47739	-65.0153	1.60642	0.475876	0.25113	1.11517
971	957	4	136.628	-15.6593	0.0450974	-142.37	2.86826	-0.0917077	1.46719	-2.68095
972	980	4	93.1148	51.3629	87.6028	6.13446	3.09104	-1.89587	1.80788	-1.32747
973	978	4	144.71	103.946	6.42427	104.198	2.88794	0.538592	2.83996	0.601479
974	951	4	104.759	-87.0277	-66.319	-50.2641	2.93591	0.664613	2.8565	-2.19101
975	962	4	98.743	-61.2879	-85.5	-21.0534	1.46379	1.55271	1.40556	-2.00163
976	989	4	104.897	-4.65612	83.8195	-83.5235	2.93112	2.2683	1.77439	0.539111
977	959	4	129.937	-46.8063	-15.8087	134.112	1.2882	2.92092	1.14725	-2.29888
978	995	4	133.218	-69.0772	-126.585	9.83004	2.90449	2.12912	1.26266	1.30655
979	999	4	116.945	122.792	-31.3462	-20.8405	1.64481	0.969442	0.437019	-2.56853
980	972	4	93.1148	99.2058	4.47523	22.0955	3.09104	-1.81412	1.80788	-1.24573
981	968	4	130.707	-49.1967	-22.1014	-131.158	1.9541	1.41253	0.423243	0.510604
982	992	4	98.2145	33.8784	-79.581	-60.7341	2.65057	1.20067	0.858444	2.4821
983	989	4	145.09	-53.2732	73.224	-116.704	0.955227	2.70602	0.387406	2.69843
984	987	4	71.461	-47.2604	29.6023	-45.3225	2.97479	-0.301515	2.63665	-2.16006
985	980	4	109.083	-79.9709	21.0756	-71.5268	2.32893	1.9889	1.75215	2.48355
986	1006	4	119.109	0.171768	128.365	34.7186	0.873798	-2.73243	0.662537	2.15187
987	984	4	71.461	-32.3199	-59.1133	-25.0002	2.97479	-0.301515	2.63665	-2.16006
988	993	4	150.123	34.9347	-145.979	-14.45	2.82803	-0.88793	2.72493	2.31849
989	976	4	104.897	-15.3369	113.926	-28.4476	2.93112	2.60248	1.77439	0.873293
990	974	4	118.723	88.2037	-87.3745	58.036	2.46019	1.34656	1.05356	2.58881
991	1003	4	109.979	39.313	111.846	-13.7631	2.10301	-1.66399	2.10211	1.58509
992	982	4	98.2145	55.0934	-35.209	-83.0335	2.65057	0.659497	0.858444	1.94092
993	980	4	101.292	78.9067	-72.7695	-1.40577	1.05226	0.119877	0.897414	0.449383
994	1010	4	98.5661	-110.243	22.7399	-2.55893	2.38964	2.46172	1.27074	-0.267584
995	978	4	133.218	-94.8779	6.53382	108.846	2.90449	2.12912	1.26266	1.30655
996	1009	4	65.4965	34.0094	-16.6704	64.0946	3.07441	1.54138	0.94502	1.67567
997	982	4	102.844	-7.23843	82.5568	-78.0837	3.08155	2.37647	2.11924	0.88792
998	1007	4	92.7173	-71.4325	63.3051	15.9204	2.57742	-1.1249	2.38879	2.54823
999	979	4	116.945	-12.3403	5.14541	-127.734	1.64481	0.969442	0.437019	-2.56853
1000	1007	4	130.236	110.484	-12.8419	69.6132	1.36462	-0.981159	1.34269	1.24627
1001	1014	4	77.7127	-3.69392	67.9155	-56.3118	2.48905	-1.6369	2.42531	2.47067
1002	1017	4	86.0387	94.9624	-11.2814	-20.2015	1.61373	-0.676969	0.235669	-0.923339
1003	991	4	109.979	-108.129	10.2713	-49.4668	2.10301	1.5565	2.10211	-1.4776
1004	1001	4	197.4	19.07	-166.721	104.641	3.0733	-0.742783	2.84464	-1.93305
1005	1024	4	151.082	-112.424	-45.723	-115.491	2.36405	-2.44	2.34509	2.86586
1006	986	4	119.109	1.99229	-112.11	71.4872	0.873798	-2.73243	0.662537	2.15187
1007	998	4	92.7173	78.9216	1.32163	-55.9753	2.57742	0.593366	2.38879	-2.01669
1008	1028	4	123.397	16.9032	-61.4454	125.409	2.75938	-1.93531	0.586033	-0.806821
1009	996	4	65.4965	27.1167	45.0002	52.7478	3.07441	1.54138	0.94502	1.67567
1010	994	4	98.5661	-55.4969	49.6874	-84.4297	2.38964	-2.87401	1.27074	0.679876
1011	1018	4	154.094	-79.2837	95.1761	-93.5126	1.96114	0.713217	1.82149	-1.57938
1012	1029	4	127.808	-81.0619	-114.088	-36.4254	2.16662	-2.21852	2.16288	2.38623
1013	1012	4	142.105	-46.6427	134.236	-1.05378	2.74172	-2.98161	2.71861	2.32205
1014	1001	4	77.7127	-59.0091	59.4446	-27.9544	2.48905	0.670927	2.42531	-1.5047
1015	1032	4	124.32	-94.5538	-57.637	-90.1838	2.90088	-2.45687	2.84374	-2.57038
1016	1025	4	99.1768	96.0801	-38.0183	30.1813	2.37384	-2.08413	1.86544	-2.41737
1017	1002	4	86.0387	3.80488	89.2421	-39.6811	1.61373	-0.676969	0.235669	-0.923339
1018	1011	4	154.094	130.869	-20.6555	80.8432	1.96114	0.713217	1.82149	-1.57938
1019	999	4	135.362	-119.6	23.6278	-95.6389	2.74111	-2.26041	2.56407	-2.42775
1020	1028	4	106.71	-82.8958	62.4706	-37.2425	1.684	3.0307	1.51677	-2.21199
1021	1030	4	83.7874	80.8135	-44.7576	-9.48947	3.01873	0.703693	2.43409	2.79421
1022	1035	4	108.24	-68.9969	-81.2576	-64.4388	0.579787	0.82605	0.256893	-1.34726
1023	1006	4	124.723	112.037	86.7382	25.6492	2.45928	-0.318512	1.56277	2.47864
1024	1021	4	139.106	80.7001	-69.4361	-92.2016	3.1322	3.00845	2.60758	0.0975522
1025	1016	4	99.1768	-67.9684	-82.4974	12.7344	2.37384	-0.724225	1.86544	-1.05746
1026	1000	4	204.222	-88.9649	197.206	-57.9745	2.73952	0.830753	2.61891	0.544195
1027	1014	4	125.261	34.1525	-124.246	-38.2265	2.77554	-0.737911	0.492073	-2.78123
1028	1020	4	106.71	-26.0917	45.2549	97.1211	1.684	-0.929599	1.51677	0.110893
1029	1012	4	127.808	140.844	12.2693	30.4359	2.16662	-2.21852	2.16288	2.38623
1030	1040	4	80.9887	-2.41835	86.8911	-22.8353	2.66061	-1.46527	2.47745	-0.0379046
1031	1023	4	143.553	-31.9484	-44.6979	135.169	1.16227	-2.74454	1.1059	2.36672
1032	1015	4	124.32	98.1857	85.4591	58.7527	2.90088	-2.45687	2.84374	-2.57038
1033	1025	4	139.648	101.219	-38.5933	96.2753	2.92655	0.594378	0.929257	2.78788
1034	1020	4	118.957	-130.957	22.2751	31.7784	1.67115	-2.06646	0.667728	-2.65399
1035	1037	4	95.0281	-63.743	19.6814	-69.218	2.53765	-2.38015	1.4909	-1.59486
1036	1049	4	118.834	86.7474	66.5746	81.0542	2.29484	-2.62991	2.23922	-2.97008
1037	1035	4	95.0281	-12.446	92.9775	-21.0227	2.53765	-1.54674	1.4909	-0.76144
1038	1043	4	99.925	-19.9445	52.6222	-85.0527	2.48609	0.0243086	1.88964	1.95388
1039	1048	4	103.756	7.83664	23.1268	116.839	0.393774	1.07571	0.360084	-0.915469
1040	1030	4	80.9887	-33.8661	-64.9385	52.0906	2.66061	-1.46527	2.47745	-0.0379046
1041	1056	4	148.564	113.258	-72.4321	82.3815	3.09972	2.0871	0.457543	1.09749
1042	1051	4	142.607	45.4205	-84.5387	111.889	1.56435	0.895306	0.875936	-2.23693
1043	1038	4	99.925	31.1532	-43.5242	-86.81	2.48609	0.0243086	1.88964	1.95388
1044	1058	4	79.7889	47.0327	77.9692	6.52141	1.29149	-0.983846	1.27333	0.751256
1045	1056	4	126.275	109.478	62.2636	26.5444	1.26843	2.2491	1.26074	-2.09901
1046	1040	4	154.324	127.068	-35.5448	-90.7257	2.25786	2.1815	2.25451	-2.34947
1047	1038	4	103.153	21.9217	105.936	13.0904	3.0033	-2.62519	2.4049	-0.902562
1048	1039	4	103.756	-26.0078	-52.7612	-103.863	0.393774	1.07571	0.360084	-0.915469
1049	1036	4	118.834	-114.49	-46.2653	-57.2597	2.29484	-2.62991	2.23922	-2.97008
1050	1048	4	117.403	-114.933	5.62333	-23.4416	2.2951	0.773476	2.10945	0.401579
1051	1042	4	142.607	103.283	-12.6543	-104.409	1.56435	-0.90466	0.875936	2.24629
1052	1066	4	106.56	93.4436	54.1412	47.3134	1.94334	-2.73225	1.88877	-2.9973
1053	1088	4	204.808	47.7475	-5.04643	231.445	1.09506	-1.57856	0.753314	0.76388
1054	1080	4	170.382	7.56587	182.216	67.6147	2.81534	-0.984415	2.64981	2.6652
1055	1062	4	109.446	-118.265	-7.83666	12.1958	2.90888	-1.9768	2.27376	-0.605262
1056	1045	4	126.275	-19.1346	-49.3864	-117.31	1.26843	2.2491	1.26074	-2.09901
1057	1069	4	107.34	-75.7354	54.57	-63.8267	2.62278	1.75959	2.39616	-0.181157
1058	1044	4	79.7889	28.5046	-56.3482	-65.9254	1.29149	-0.983846	1.27333	0.751256
1059	1048	4	137.268	24.82	130.903	-48.0731	2.54552	0.889749	2.25776	-2.51771
1060	1049	4	158.907	11.5201	-160.866	-16.1541	2.25078	-1.02027	0.69716	-1.16895
1061	1063	4	125.951	-97.3629	74.4357	-32.2402	2.96003	1.5951	1.18255	1.32766
1062	1064	4	87.3086	82.309	5.49599	28.5986	1.86925	-1.56103	1.51808	0.338471
1063	1079	4	93.067	-17.7171	-99.161	11.8942	2.89257	-0.510174	2.83831	-0.70114
1064	1062	4	87.3086	-31.0089	80.5194	-13.3392	1.86925	2.80312	1.51808	-1.58056
1065	1069	4	122.97	-109.638	-14.1183	-54.2386	2.41077	-0.863429	2.38118	0.316702
1066	1052	4	106.56	-105.248	44.2675	29.4066	1.94334	-0.144296	1.88877	-0.409338
1067	1089	4	127.629	-113.676	-39.7404	-84.9357	3.08223	-1.28597	2.92822	-2.42048
1068	1077	4	110.587	-75.8425	81.1584	-18.4728	1.86258	-0.739433	1.84622	1.03428
1069	1087	4	94.3574	41.522	-70.2986	69.7113	2.78691	1.15567	2.40944	3.01663
1070	1083	4	122.782	34.9135	-122.885	0.437553	2.14789	-0.737928	0.397007	-1.38818
1071	1067	4	133.71	-125.335	-16.9611	-45.0605	2.01671	-0.643462	0.532813	-1.32681
1072	1078	4	94.7868	57.6217	59.5637	46.7828	2.23998	-2.42427	1.67474	-2.13473
1073	1075	4	102.044	91.5315	44.0597	9.84319	3.07321	-3.01453	2.86337	-0.625297
1074	1099	4	127.609	-29.6613	-63.7669	-127.734	1.78063	-2.08757	0.93816	-2.61988
1075	1073	4	102.044	-90.4366	21.4606	-42.1523	3.07321	-2.5163	2.86337	-0.127063
1076	1061	4	126.1	73.3841	49.8779	95.1059	2.57826	1.58652	1.22198	0.862618
1077	1068	4	110.587	102.309	-33.6283	32.894	1.86258	-0.739433	1.84622	1.03428
1078	1072	4	94.7868	-31.8879	84.4377	30.1689	2.23998	-1.00687	1.67474	-0.717319
1079	1097	4	81.8905	-36.9911	-85.8157	-12.8895	2.68525	2.46743	0.556318	1.14908
1080	1098	4	141.251	-86.2401	-46.6796	-116.098	2.39652	-1.97888	2.12858	-2.85969
1081	1078	4	100.006	-82.9056	41.029	-41.5905	1.11529	3.13761	1.10869	-3.00954
1082	1102	4	99.8249	22.9857	23.4714	-108.889	2.35723	2.1636	2.26653	-3.05616
1083	1070	4	122.782	9.66357	-63.6644	-110.333	2.14789	-1.75342	0.397006	-2.40366
1084	1095	4	72.5843	-52.9613	-38.2399	-51.5666	2.66107	2.17475	2.35269	2.30226
1085	1106	4	115.169	53.9351	58.8957	106.217	2.75846	-1.59847	2.43807	-2.71406
1086	1077	4	132.754	-126.526	42.2886	-22.099	3.10243	0.0934129	3.09978	-0.810016
1087	1090	4	90.6278	-27.1965	-80.6153	41.5702	2.79079	1.38824	2.11785	1.02482
1088	1116	4	148.438	58.4795	154.062	17.3787	2.75982	-2.40417	2.67848	-2.68402
1089	1067	4	127.629	-30.6422	120.612	78.9265	3.08223	-1.28597	2.92822	-2.42048
1090	1087	4	90.6278	-33.8916	-18.1659	86.5327	2.79079	2.11678	2.11785	1.75335
1091	1099	4	119.675	70.2448	-75.6197	63.2126	1.82041	2.40775	0.730423	2.16727
1092	1110	4	64.4209	-18.4845	-61.4016	32.4699	2.44968	3.09053	0.679238	-0.684691
1093	1087	4	162.21	-28.2233	123.538	107.555	2.40933	2.06647	1.61768	-0.0152796
1094	1117	4	111.88	8.63318	-88.4949	85.5776	2.36527	2.60046	1.09589	1.45991
1095	1084	4	72.5843	-6.63804	31.7568	76.6403	2.66107	2.17475	2.35269	2.30226
1096	1075	4	124.674	-116.849	64.3953	53.4168	1.98667	-0.673279	1.74257	1.79095
1097	1079	4	81.8905	-19.7517	-82.7726	40.711	2.68525	1.99251	0.556318	0.674162
1098	1109	4	118.973	-33.5176	-116.204	-12.5022	1.33007	1.77836	1.31901	-1.96394
1099	1120	4	118.577	-85.6897	102.447	13.6937	1.28805	0.815579	0.32319	0.436889
1100	1093	4	165.436	106.276	-90.7211	89.8051	2.45852	2.57096	1.31765	-0.304169
1101	1122	4	115.35	-89.3822	-2.31183	95.5575	2.96827	-2.11653	1.74749	-1.29554
1102	1082	4	99.8249	26.0387	-61.9675	91.7499	2.35723	2.1636	2.26653	-3.05616
1103	1110	4	80.2403	-46.881	-60.8986	-28.8839	3.01905	-2.34019	2.92713	0.416835
1104	1109	4	76.0219	24.6243	59.9817	41.593	2.03866	-0.270204	1.85018	1.29866
1105	1106	4	124.199	-97.5363	-65.6385	-40.0937	1.45114	2.39844	1.37999	-2.88948
1106	1085	4	115.169	-25.0425	101.25	-82.3471	2.75846	-0.427535	2.43807	-1.54312
1107	1083	4	142.498	-22.0122	-155.783	-27.3236	1.67706	1.95064	1.22869	-0.725445
1108	1121	4	90.1584	-31.7859	-24.8966	88.6868	2.82958	-2.69371	2.82899	2.57102
1109	1104	4	76.0219	41.2887	-63.1469	-15.5516	2.03866	-0.270204	1.85018	1.29866
1110	1092	4	64.4209	-56.682	-43.1728	-9.4546	2.44968	-2.4569	0.679238	0.0510662
1111	1126	4	128.855	-106.652	-61.9895	-58.3475	1.9494	2.26252	1.37795	2.5079
1112	1117	4	166.685	85.4526	133.368	59.5783	3.07619	-2.20622	2.72568	-1.25341
1113	1104	4	87.2656	-24.8814	-30.5615	-80.1461	2.60913	-2.59262	0.564194	0.00597733
1114	1086	4	134.968	-95.3413	103.407	-65.6814	1.94313	0.709479	1.29534	0.860981
1115	1081	4	176.718	136.223	41.3911	135.026	1.30396	1.57817	0.808674	-2.63105
1116	1127	4	118.709	116.24	2.21328	43.2631	2.90741	-0.779041	2.67816	2.85327
1117	1135	4	101.201	46.3248	74.675	75.2111	2.31695	2.71416	0.548575	1.28617
1118	1123	4	82.6519	71.7318	-37.4126	19.2027	3.0432	1.8599	2.25551	1.05177
1119	1109	4	78.6914	-73.1401	-19.0293	-39.7887	1.50991	-1.67115	1.43529	1.1539
1120	1132	4	75.126	-34.6875	-74.5276	-17.6519	0.405369	-2.79923	0.344818	2.58503
1121	1108	4	90.1584	-20.9111	47.049	82.7324	2.82958	-2.69371	2.82899	2.57102
1122	1101	4	115.35	-50.5172	92.1435	-77.9958	2.96827	-2.11653	1.74749	-1.29554
1123	1118	4	82.6519	64.6149	-26.9116	44.8841	3.0432	2.08983	2.25551	1.28169
1124	1109	4	93.255	-25.1214	37.4308	-92.0405	3.05258	1.28686	2.81438	1.30137
1125	1110	4	71.921	22.6774	-38.0921	-68.4856	3.09371	-1.96106	1.7195	-1.25391
1126	1142	4	114.461	-68.8825	106.045	8.45573	1.92755	-2.04321	1.37685	-2.76052
1127	1139	4	102.403	17.0537	-111.535	27.487	1.71746	1.29852	0.762043	0.281382
1128	1090	4	158.26	-158.864	-38.1347	81.0821	1.97415	-0.935574	1.39018	-0.605242
1129	1139	4	133.578	-68.7338	-28.4725	-119.786	2.62921	-2.48508	1.64105	-1.41805
1130	1142	4	141.377	52.9117	-131.307	-25.1209	2.32673	1.52582	1.59711	0.407855
1131	1116	4	124.045	-76.252	66.69	96.3539	1.86898	0.781482	1.80004	-1.37713
1132	1120	4	75.126	20.6686	81.002	8.98165	0.405369	-2.79923	0.344818	2.58503
1133	1147	4	108.188	-108.801	-11.2751	-60.3421	3.05156	1.54089	1.13198	1.49401
1134	1146	4	132.942	-75.0217	-91.8058	-79.4277	2.68841	-1.91664	1.70477	-1.92162
1135	1138	4	85.7974	60.8877	-34.696	50.5683	1.49765	-2.71208	0.799352	1.40901
1136	1138	4	108.227	92.6616	-12.5478	54.7081	2.67055	0.243812	2.4233	1.44569
1137	1123	4	98.0744	-33.426	101.154	-37.6	1.79554	-0.785119	0.982612	-0.786045
1138	1135	4	85.7974	-16.1294	-50.6379	-68.1463	1.49765	1.73258	0.799352	-0.429517
1139	1127	4	102.403	109.195	35.6955	16.9873	1.71746	1.29852	0.762043	0.281382
1140	1137	4	100.379	-7.29755	70.4721	71.4634	1.46619	-1.29518	1.38143	1.83285
1141	1162	4	151.08	-141.635	-89.6131	-43.5801	0.287875	-2.3416	0.246394	2.19235
1142	1151	4	97.6383	55.1352	34.7243	-88.6199	2.82949	1.29392	2.00107	1.26364
1143	1114	4	187.088	33.8014	-147.701	149.505	2.67602	0.163987	2.15243	-2.29054
1144	1150	4	141.084	86.0299	-83.3813	-76.1095	2.21556	-2.35583	2.16237	1.71904
1145	1142	4	98.466	-53.5003	-13.2381	-85.2571	2.46303	1.50791	2.44943	-1.11872
1146	1158	4	90.9301	-79.472	52.4692	33.1075	1.20864	-2.25744	0.276604	1.07701
1147	1133	4	108.188	2.08992	36.3301	-119.506	3.05156	1.54089	1.13198	1.49401
1148	1132	4	139.94	-16.1054	-41.2987	147.815	1.56702	1.72882	1.5665	-1.68308
1149	1160	4	176.267	-176.72	-10.9488	-39.7825	0.964442	2.14006	0.961591	-2.21725
1150	1144	4	141.084	-130.444	47.9825	28.7796	2.21556	-2.35583	2.16237	1.71904
1151	1142	4	97.6383	-99.8404	44.393	-12.6609	2.82949	1.87796	2.00107	1.84768
1152	1153	4	103.191	-9.41629	-78.2146	-66.7652	2.92016	1.13622	2.48778	2.70791
1153	1167	4	96.162	58.2693	-70.0164	-61.5938	1.49926	-0.515806	0.920791	-0.71337
1154	1152	4	127.158	28.5543	-119.182	-36.4339	0.373465	2.84305	0.362943	-2.93157
1155	1170	4	114.217	125.115	-13.1251	10.1624	1.3002	-2.5848	0.668707	-2.56131
1156	1131	4	183.097	168.083	-103.693	69.8754	2.22631	-2.18093	0.374089	-0.0278585
1157	1169	4	81.2475	-59.2735	68.8875	19.8392	3.10432	2.92316	2.37758	0.118396
1158	1146	4	90.9301	-28.2443	-89.5718	-36.6616	1.20864	-2.25744	0.276604	1.07701
1159	1157	4	85.5937	20.2659	76.3279	33.9004	2.83247	-2.39547	2.62705	0.553494
1160	1165	4	107.031	-61.2929	-85.3137	-21.1343	1.49281	-0.162198	1.3666	0.818333
1161	1168	4	103.597	-43.029	-20.857	-96.1414	3.02141	1.80885	1.28988	1.48319
1162	1168	4	132.419	53.3635	-98.7113	72.4834	2.99588	-0.878067	2.07563	-2.55104
1163	1173	4	109.877	-34.2882	113.019	-34.4705	2.36939	0.750996	2.20112	-1.93034
1164	1180	4	185.754	111.626	173.387	30.524	1.26213	0.347357	0.3941	0.859716
1165	1160	4	107.031	92.0423	-46.8738	28.513	1.49281	2.32326	1.3666	-2.97939
1166	1174	4	101.981	43.7655	-54.6887	92.0449	3.11224	0.843287	3.00425	2.7294
1167	1153	4	96.162	-17.5753	98.4151	-45.793	1.49926	-0.515806	0.920791	-0.71337
1168	1161	4	103.597	-70.8922	-48.8936	-64.1357	3.02141	1.6584	1.28988	1.33275
1169	1157	4	81.2475	-67.2656	61.2299	19.4595	3.10432	3.0232	2.37758	0.218434
1170	1155	4	114.217	-61.2377	-101.274	-43.8509	1.3002	-0.580281	0.668707	-0.556794
1171	1177	4	83.1387	1.60834	86.7464	-10.216	2.35514	2.06603	1.16999	2.03065
1172	1158	4	109.213	12.1311	-77.9842	93.6859	2.007	-0.744665	1.41138	-0.829369
1173	1163	4	109.877	-98.8725	36.3017	-63.5893	2.36939	-1.21125	2.20112	2.3906
1174	1188	4	94.4043	-13.2578	-47.1848	-97.2735	1.25409	-1.19446	0.666061	0.111101
1175	1174	4	131.439	-91.8632	-90.8899	24.1494	2.28824	1.61585	1.37816	2.65757
1176	1185	4	136.896	38.3734	138.319	-11.6977	2.10403	1.8986	0.420305	0.17965
1177	1171	4	83.1387	-4.45756	49.5208	71.8311	2.35514	1.11094	1.16999	1.07557
1178	1186	4	134.946	18.1824	132.61	34.8104	1.03642	-2.08039	0.724678	2.83842
1179	1187	4	111.355	109.421	-13.0221	25.4871	1.78022	1.41395	1.66698	-2.13285
1180	1164	4	185.754	-197.737	41.57	-51.2561	1.26213	2.28188	0.3941	2.79424
1181	1195	4	110.307	-34.6176	77.2112	88.9279	2.04001	1.94582	1.57193	-0.472056
1182	1188	4	129.916	-37.9463	-95.5085	-80.9886	2.15	2.16648	2.04974	-1.34216
1183	1184	4	118.592	86.5907	-8.4278	80.5921	3.13186	-0.740146	3.13121	1.44913
1184	1183	4	118.592	-11.1573	-66.5077	-97.5516	3.13186	1.69247	3.13121	-2.40145
1185	1192	4	73.8995	71.4125	-21.6158	34.7349	3.03083	1.31795	1.37296	1.6804
1186	1199	4	126.917	-40.4516	-63.1529	-119.713	2.87099	0.586234	1.28503	2.89395
1187	1179	4	111.355	-40.8165	24.6875	-102.55	1.78022	1.41395	1.66698	-2.13285
1188	1174	4	94.4043	89.476	-25.8614	56.4759	1.25409	3.03049	0.666061	-1.94713
1189	1201	4	68.9073	34.136	-68.7049	19.876	3.13665	1.90412	1.16165	1.24339
1190	1213	4	164.41	-112.984	49.418	139.619	2.64861	-2.23659	1.09786	-0.324856
1191	1208	4	179.828	-11.6241	-188.454	-44.2544	2.87343	-2.28815	2.57106	0.136554
1192	1185	4	73.8995	1.80739	-57.4162	58.9374	3.03083	1.4612	1.37296	1.82364
1193	1204	4	90.3888	-6.77535	-39.9249	94.0406	1.23663	1.17002	0.829217	-2.11566
1194	1182	4	165.819	91.379	-13.5814	144.896	2.84156	-1.57361	2.61981	-0.331987
1195	1181	4	110.307	46.4967	-87.2761	72.7258	2.04001	1.94582	1.57193	-0.472056
1196	1181	4	140.742	121.099	89.3996	-13.2178	1.55542	1.01476	1.51732	-1.39734
1197	1198	4	130.586	103.381	-13.5356	78.9616	3.0489	-1.54336	0.80326	-1.49752
1198	1197	4	130.586	106.406	-26.2693	71.3677	3.0489	-1.64407	0.80326	-1.59824
1199	1210	4	94.0978	-24.7476	-72.8453	65.6206	2.85031	-1.78422	2.19062	-0.712177
1200	1221	4	126.957	-79.493	-111.546	-27.9932	2.56072	2.48911	1.43111	-0.125898
1201	1189	4	68.9073	12.6618	-20.2195	75.5747	3.13665	1.8982	1.16165	1.23747
1202	1204	4	97.1751	-17.8908	64.241	70.7578	1.80379	-0.568026	1.74706	0.0429766
1203	1225	4	114.429	25.2721	66.2285	-103.065	2.10954	-1.339	1.97113	2.27153
1204	1193	4	90.3888	49.9975	89.3239	2.24526	1.23663	1.17002	0.829217	-2.11566
1205	1223	4	146.877	-150.382	-19.0119	28.8616	2.57503	-3.137	1.91216	-1.0165
1206	1217	4	122.482	57.5783	17.5498	-112.181	2.82425	1.16731	1.10831	1.60048
1207	1215	4	91.4187	18.4458	-72.7759	54.3379	2.30798	-1.05237	2.30527	1.20868
1208	1233	4	145.071	-5.67253	135.297	-82.5183	2.69745	1.28561	1.30449	2.41763
1209	1212	4	74.9112	23.0021	-49.9882	-53.8984	1.84134	2.78634	0.407391	-0.9773
1210	1220	4	83.4291	58.2702	-61.2301	35.3951	2.98878	-3.11561	0.989834	0.14771
1211	1236	4	181.681	-160.562	-65.368	-89.3001	1.99868	-0.647617	1.95588	0.140353
1212	1209	4	74.9112	-43.3017	22.1708	-59.7191	1.84134	2.78634	0.407391	-0.9773
1213	1228	4	69.1142	40.1873	-68.3319	8.96243	3.0861	1.67324	1.0444	1.40433
1214	1215	4	84.3003	-50.9943	19.6162	-64.212	2.3731	1.68292	2.37003	-1.85685
1215	1214	4	84.3003	69.0276	7.24114	47.8658	2.3731	-1.28475	2.37003	1.45868
1216	1212	4	84.0271	-12.1181	-82.0358	-13.5616	2.89469	-0.0519884	1.74927	-2.70316
1217	1226	4	80.8549	85.6926	-9.89123	-13.4785	2.94597	0.789907	1.95909	2.70389
1218	1231	4	135.521	-36.6842	-114.219	-75.7439	2.02205	0.97587	2.0074	-1.27985
1219	1197	4	134.323	-52.5939	120.34	82.4912	1.1198	2.06593	1.08975	-2.33773
1220	1210	4	83.4291	80.9072	-43.0158	-1.00724	2.98878	2.99388	0.989834	-0.0259857
1221	1239	4	102.268	60.4895	41.5452	85.8494	2.15839	-2.6776	0.923077	-1.5746
1222	1233	4	98.5048	41.0836	-59.6263	73.2382	3.07893	-2.00328	2.54905	-0.923304
1223	1234	4	101.689	74.8617	20.1434	72.0753	2.56781	-3.08113	1.92325	-1.09508
1224	1236	4	82.0355	-34.1041	-79.9228	12.7741	0.878603	2.54113	0.865945	-2.38759
1225	1203	4	114.429	54.8617	106.676	35.4636	2.10954	0.87006	1.97113	-1.80259
1226	1217	4	80.8549	-12.1198	67.9399	53.479	2.94597	0.789907	1.95909	2.70389
1227	1249	4	146.098	54.9473	148.232	13.8481	1.79899	2.95504	0.184342	1.53593
1228	1213	4	69.1142	12.607	-31.243	72.3155	3.0861	1.73727	1.0444	1.46835
1229	1221	4	120.116	-9.05641	98.1724	74.1137	0.747544	0.560524	0.208349	-1.27976
1230	1216	4	113.779	-94.1145	-67.691	-41.5251	1.75885	1.33354	0.537116	-3.03004
1231	1250	4	125.502	120.777	-42.4213	-66.5937	2.9468	-2.39641	1.98524	-1.10297
1232	1245	4	133.297	-117.978	-5.60991	-78.5486	2.71387	0.926267	2.52809	-2.50906
1233	1222	4	98.5048	-85.5323	-25.3359	-51.4714	3.07893	-2.21829	2.54905	-1.13831
1234	1223	4	101.689	104.201	12.7586	-13.5708	2.56781	-2.04651	1.92325	-0.0604673
1235	1201	4	217.342	8.96882	-245.266	-11.2436	1.66339	2.38258	1.33871	-1.30751
1236	1224	4	82.0355	57.8044	27.8207	-59.9881	0.878603	2.54113	0.865945	-2.38759
1237	1214	4	125.057	23.9243	32.9355	137.346	1.72472	-0.801667	1.70097	1.13193
1238	1244	4	111.142	-71.3576	21.0443	-88.1314	1.28832	-1.61109	1.28551	1.51934
1239	1221	4	102.268	-15.314	110.249	-19.1257	2.15839	-1.56699	0.923077	-0.463996
1240	1228	4	151.525	37.5589	-22.8372	-150.708	3.13247	2.89432	2.04241	0.26473
1241	1246	4	79.3979	19.7701	-65.5773	-41.8536	2.89918	0.760552	2.86328	-1.7848
1242	1231	4	127.081	78.1725	-57.617	87.4126	2.32831	2.06831	1.65763	-0.17726
1243	1262	4	129.077	123.245	74.0486	-38.4257	1.08349	0.969154	0.427988	0.0340703
1244	1226	4	104.438	31.359	97.8107	-54.0447	1.40687	-1.8468	0.831902	3.01679
1245	1261	4	88.4369	33.701	87.2241	40.8339	2.67481	0.467888	1.27912	-3.02468
1246	1241	4	79.3979	-15.6301	71.2485	33.501	2.89918	0.760552	2.86328	-1.7848
1247	1254	4	91.9734	14.9889	88.4235	-26.3823	3.09268	-1.90611	2.26029	-1.12077
1248	1249	4	106.494	-70.2912	80.0144	-0.165069	2.96741	-2.92965	0.71569	-0.397937
1249	1248	4	106.494	-22.7379	87.3549	-56.527	2.96741	-2.74366	0.71569	-0.21194
1250	1253	4	83.5736	20.5072	-81.5306	1.07808	2.06653	-2.21132	1.36128	-2.36878
1251	1266	4	82.2741	47.6618	44.304	-68.1032	1.22649	0.884092	1.11425	-0.341944
1252	1270	4	118.54	-21.4182	49.0947	-123.965	2.44256	1.20973	1.36657	2.84657
1253	1250	4	83.5736	-25.7066	-45.4697	65.8834	2.06653	-0.772815	1.36128	-0.930271
1254	1247	4	91.9734	8.71904	88.9309	-27.4714	3.09268	-2.02082	2.26029	-1.23549
1255	1253	4	85.4863	53.8823	-64.3572	16.394	1.39373	0.542608	1.14684	-1.38367
1256	1268	4	119.199	1.25886	-113.763	75.9691	1.381	-0.617716	0.308848	-0.733865
1257	1251	4	101.159	-56.9899	-17.4108	-82.0204	2.29951	2.10647	1.79615	2.46591
1258	1246	4	90.3988	21.5773	100.125	-18.3601	1.44555	2.05667	0.796786	2.98589
1259	1239	4	145.266	-14.7338	29.9894	164.244	1.72092	1.38339	1.5942	-0.648115
1260	1277	4	140.059	33.4399	-116.868	92.242	0.813998	3.03949	0.330196	2.49624
1261	1245	4	88.4369	74.4656	61.2252	33.43	2.67481	-0.11691	1.27912	2.6737
1262	1243	4	129.077	-135.511	36.3167	-49.6692	1.08349	3.10752	0.427988	2.17244
1263	1260	4	181.484	174.435	-51.6285	-3.45757	1.36895	-1.04485	1.33262	0.704489
1264	1247	4	102.988	-68.067	-96.1773	-15.1533	2.10217	1.40318	0.95774	0.550679
1265	1266	4	124.05	89.1291	25.3581	82.4735	3.09578	1.02456	0.387571	2.16372
1266	1251	4	82.2741	16.5527	-87.3975	30.9873	1.22649	0.884092	1.11425	-0.341944
1267	1280	4	82.3062	-10.4732	57.2107	70.7391	2.78174	-2.58886	1.90757	0.0761628
1268	1256	4	119.199	-55.6549	-41.0897	-118.022	1.381	-2.40773	0.308848	-2.52388
1269	1282	4	144.145	11.0692	92.9154	128.412	1.12345	-0.43818	0.841166	1.20638
1270	1278	4	87.6634	89.6783	-15.042	18.1442	2.68262	-1.2298	2.24239	-0.810106
1271	1261	4	134.386	21.4824	125.591	-61.3183	2.03871	-2.96486	2.03379	-3.13984
1272	1267	4	95.8171	-20.9727	89.1504	31.03	3.03243	0.732652	2.46064	2.73716
1273	1270	4	108.154	45.5981	-59.4277	-79.7849	3.00486	0.332743	1.80593	3.02992
1274	1258	4	135.069	-35.6314	127.336	-70.1658	2.442	-2.4255	2.43903	2.60576
1275	1282	4	89.4319	-16.7664	-44.4489	-84.9744	2.62786	-0.968145	2.04178	3.09445
1276	1249	4	185.325	50.2502	29.7886	204.471	1.69934	2.62073	1.44189	2.66807
1277	1260	4	140.059	-25.0216	15.3431	-149.745	0.813998	3.03949	0.330196	2.49624
1278	1270	4	87.6634	10.0558	80.9614	-44.066	2.68262	-1.2298	2.24239	-0.810106
1279	1266	4	109.324	57.0082	109.355	9.16072	2.86011	-1.81743	2.77498	0.432136
1280	1267	4	82.3062	-0.383741	86.3284	-30.5619	2.78174	3.06543	1.90757	-0.55273
1281	1262	4	209.805	-105.897	153.263	-128.953	1.70709	-1.01332	0.816316	-0.531747
1282	1275	4	89.4319	8.51136	7.99569	-96.6493	2.62786	-0.968145	2.04178	3.09445
1283	1268	4	188.633	41.2671	-162.341	-115.695	1.99724	0.119634	1.36431	1.47797
1284	1261	4	250.137	-195.898	-40.9734	190.535	2.5181	1.26884	0.844903	2.55868
1286	1306	6	329.546	-64.802	285.466	172.311	2.05914	-2.47912	1.76826	1.23489
1287	1293	6	89.1436	-20.5156	-85.0316	26.5936	0.989066	1.70509	0.980861	-1.57243
1288	1303	6	105.051	19.2832	-105.897	55.5856	0.366054	-2.75268	0.350847	2.64773
1289	1300	6	103.205	-10.7394	113.366	-6.29055	0.952286	-0.505026	0.691233	-0.163647
1290	1298	6	147.038	-121.403	76.9025	60.3359	1.36829	1.06138	1.23845	-0.43693
1291	1295	6	114.402	46.3723	79.5624	78.417	3.08058	1.96316	2.83625	0.774535
1292	1308	6	123.214	105.219	76.6112	49.9633	1.46946	-2.59194	0.327811	-2.25212
1293	1307	6	72.131	52.8236	-58.8563	11.3197	2.11116	-1.67	1.63654	0.1386
1294	1311	6	113.126	126.929	2.9369	28.9213	2.19745	-2.52316	1.80092	-2.26083
1295	1297	6	112.458	7.98545	97.1883	-56.0224	2.28221	-0.0913305	0.485778	-2.16307
1296	1320	6	183.204	61.8052	176.758	76.5483	3.05867	-0.502843	2.3917	-2.86561
1297	1295	6	112.458	-72.2981	34.5072	-78.9309	2.28221	-0.978522	0.485778	-3.05026
1298	1313	6	109.432	-79.978	-87.6199	-18.6931	0.888308	-1.01188	0.851373	1.2735
1299	1303	6	209.632	-87.0716	153.727	-113.411	2.00735	1.55958	0.877891	2.85273
1300	1289	6	103.205	54.3945	-79.5528	-60.9872	0.952286	-0.505026	0.691233	-0.163647
1301	1321	6	160.108	-149.354	50.9803	-94.3146	2.88457	0.339317	1.48034	2.45336
1302	1292	6	140.516	-24.6096	-0.537636	148.123	2.08893	0.898413	1.34947	0.845486
1303	1288	6	105.051	-37.5348	100.031	-57.1022	0.366054	-2.75268	0.350847	2.64773
1304	1311	6	99.7873	-19.1045	-102.519	-3.55156	1.42297	2.64661	0.52637	2.29845
1305	1322	6	148.747	-31.1444	98.5647	137.164	2.27529	2.53365	1.19534	1.6731
1306	1315	6	87.0191	-46.5963	34.8322	-77.1296	2.02969	-1.24847	1.58303	-0.194095
1307	1293	6	72.131	60.7044	-9.17694	-51.1204	2.11116	3.00299	1.63654	-1.47159
1308	1292	6	123.214	-84.5157	103.433	-39.9426	1.46946	-0.889475	0.327811	-0.549656
1309	1307	6	103.374	23.1605	-91.1749	-48.7504	2.60822	-1.39777	2.17603	-0.536486
1310	1297	6	128.885	-28.3838	55.993	-120.206	0.730635	2.28174	0.484789	-2.83386
1311	1304	6	99.7873	-82.8712	35.626	-52.4497	1.42297	2.64661	0.52637	2.29845
1312	1300	6	121.681	-104.439	60.0157	-52.1487	3.13267	-1.92789	2.51443	-1.18478
1313	1298	6	109.432	72.7031	63.5114	71.4403	0.888308	-1.01188	0.851373	1.2735
1314	1295	6	121.229	88.7361	91.7259	52.1239	3.06324	2.82634	3.0202	-1.08843
1315	1306	6	87.0191	67.3148	-69.2305	-3.05386	2.02969	-1.24847	1.58303	-0.194095
1316	1336	6	147.8	115.654	63.8033	-107.766	2.66501	-0.928176	1.07092	-2.76946
1317	1319	6	96.7648	18.8692	-1.80165	-94.996	3.04921	-3.09321	1.83704	0.103901
1318	1317	6	103.598	39.3665	83.1682	47.9136	2.8419	2.55658	1.26448	0.212758
1319	1317	6	96.7648	-72.8755	-62.805	11.3238	3.04921	3.03769	1.83704	-0.0483815
1320	1331	6	136.874	-8.75038	-140.708	54.11	2.98605	-2.05281	2.25015	-1.4512
1321	1337	6	97.4132	61.1267	7.81378	88.9796	3.13728	-0.0550625	2.848	-3.05701
1322	1329	6	91.2634	5.40616	-31.3954	91.2539	2.5776	0.935515	2.21781	-2.72831
1323	1348	6	122.161	106.121	-30.2974	-81.5584	1.39648	-0.292954	1.30467	0.832043
1324	1350	6	144.486	127.04	29.0359	102.11	0.24323	-1.86552	0.190308	2.01722
1325	1336	6	134.589	-1.91534	8.79687	-136.602	2.90439	-1.94689	2.38628	-0.541387
1326	1311	6	173.351	-65.0826	-160.66	-71.2387	2.94856	-2.119	2.61699	-1.78411
1327	1329	6	130.438	58.3568	102.786	55.1684	2.82275	2.74005	0.377039	0.72618
1328	1332	6	77.3026	40.0424	-37.8771	55.7261	2.04503	1.86968	1.92552	-1.02633
1329	1322	6	91.2634	-28.9077	-92.0564	5.6683	2.5776	-0.413279	2.21781	2.20608
1330	1340	6	122.144	115.943	-47.2857	8.01017	2.16719	-1.32296	1.18319	-0.620171
1331	1339	6	67.686	40.2968	-55.158	11.767	1.82799	-0.179559	1.55869	1.25717
1332	1328	6	77.3026	4.19594	40.5121	-66.9674	2.04503	1.86968	1.92552	-1.02633
1333	1343	6	73.8159	18.1535	-68.3749	34.7909	2.61755	-0.932205	1.89337	-3.12787
1334	1347	6	96.1174	-30.8707	75.6209	-60.4088	2.9484	1.65646	2.65492	0.661463
1335	1353	6	113.148	29.3048	-121.265	-12.4616	0.609277	-0.630004	0.535079	0.924958
1336	1325	6	134.589	17.1839	-74.2337	-113.733	2.90439	-1.94689	2.38628	-0.541387
1337	1321	6	97.4132	-46.649	-39.4811	89.331	3.13728	-0.0550625	2.848	-3.05701
1338	1368	6	191.596	202.751	8.58949	77.7537	2.19014	2.11966	2.18919	-2.03383
1339	1331	6	67.686	-68.3878	-1.90527	-11.1436	1.82799	1.88442	1.55869	-2.96203
1340	1354	6	108.783	71.1647	-76.8214	52.2772	1.41815	-2.69615	0.440776	1.3368
1341	1350	6	112.046	28.1513	70.24	89.2051	2.4053	2.74167	2.36292	-2.09463
1342	1351	6	114.686	27.8485	-117.951	-13.5359	3.05242	-2.35367	1.83508	-0.93473
1343	1333	6	73.8159	9.90374	-26.9114	73.4355	2.61755	-0.0137248	1.89337	-2.20939
1344	1359	6	84.6026	68.3918	-55.2778	-42.4066	1.72802	-0.0889178	1.55633	0.93518
1345	1329	6	96.293	62.6124	67.7184	50.9826	3.10775	0.363094	2.76471	2.59759
1346	1345	6	104.884	-71.8456	49.094	-58.6779	3.11021	-1.72846	2.23346	-1.48468
1347	1353	6	66.8314	22.4333	-26.8075	61.6008	2.83158	-0.849257	1.22112	-2.67146
1348	1323	6	122.161	-108.578	-31.9453	77.6005	1.39648	2.30955	1.30467	-2.84864
1349	1331	6	108.155	-49.0672	68.6983	84.5668	0.872592	0.58803	0.494563	0.138413
1350	1341	6	112.046	-15.9223	-106.445	-45.8228	2.4053	2.74167	2.36292	-2.09463
1351	1342	6	114.686	-121.173	4.27035	-13.0358	3.05242	-2.35367	1.83508	-0.93473
1352	1341	6	117.066	-28.6284	24.4141	-118.325	2.62111	-2.78071	0.317762	-0.888163
1353	1347	6	66.8314	34.8416	-3.29554	61.5772	2.83158	-0.470135	1.22112	-2.29234
1354	1340	6	108.783	78.8385	81.0941	-30.1175	1.41815	-2.69615	0.440776	1.3368
1355	1342	6	127.694	-113.409	43.9756	-56.2122	2.75412	-1.24975	1.9398	-2.58679
1356	1374	6	152.9	157.125	-46.8424	55.4521	1.3313	0.210821	0.872331	-1.25108
1357	1343	6	129.379	-54.7595	48.1637	-112.737	3.01363	-0.847461	1.32722	-2.13163
1358	1371	6	124.449	26.362	-25.9713	132.822	2.98811	2.83088	2.72915	-0.456803
1359	1344	6	84.6026	-50.6626	67.6654	-48.8475	1.72802	-0.0889178	1.55633	0.93518
1360	1371	6	107.896	-94.9518	61.1787	-29.14	2.96996	-2.77843	2.88691	1.11854
1361	1369	6	98.8748	37.6943	62.7539	78.539	2.66834	1.41223	2.36667	3.06796
1362	1337	6	123.111	-33.9546	-122.538	63.2178	1.52409	-2.82014	1.24143	-2.51314
1363	1379	6	90.5014	-29.0059	-99.5326	13.0226	3.02323	1.95026	2.92165	2.32964
1364	1349	6	131.031	-20.4741	2.42408	-145.791	3.03127	-2.86497	2.67413	-0.757339
1365	1372	6	99.6974	56.6044	83.1984	9.33328	1.55621	0.86949	0.44542	0.63464
1366	1365	6	106.166	81.6089	61.2921	-29.4888	2.55135	-0.820829	2.36115	2.22152
1367	1382	6	86.3548	71.0934	-64.2175	-13.7651	3.0402	1.85792	1.08779	1.16516
1368	1386	6	120.927	-89.0024	-11.0086	101.757	1.91674	1.85823	1.47674	3.06405
1369	1361	6	98.8748	-45.9804	-95.5372	-16.9031	2.66834	1.41223	2.36667	3.06796
1370	1378	6	99.0813	-68.6994	8.97696	-75.6496	2.96188	-1.05276	2.84992	2.86318
1371	1383	6	94.5787	68.7025	-59.5531	-46.4138	3.07737	-2.49603	3.07705	2.69406
1372	1365	6	99.6974	60.0991	-51.9603	62.4609	1.55621	0.86949	0.44542	0.63464
1373	1389	6	71.9279	32.3185	-70.6658	-21.3061	2.31999	-1.97712	0.991344	-2.10693
1374	1356	6	152.9	-28.0827	71.692	-155.013	1.3313	0.210821	0.872331	-1.25108
1375	1392	6	82.0643	-44.0391	-45.7679	68.5525	2.13766	-0.227485	2.10505	0.707984
1376	1396	6	117.874	-115.927	47.9807	52.7666	2.00971	-1.76659	1.58717	-3.11585
1377	1399	6	120.578	67.7101	-114.561	-15.7353	2.66906	-1.55927	2.59083	2.62705
1378	1370	6	99.0813	35.0231	-6.58319	96.193	2.96188	-1.05276	2.84992	2.86318
1379	1363	6	90.5014	59.6799	85.5865	5.56165	3.02323	1.95026	2.92165	2.32964
1380	1367	6	91.156	-18.0123	-45.3591	-82.1458	0.873398	1.16581	0.792914	-1.54215
1381	1383	6	100.764	8.45375	99.4505	15.6441	2.23252	-0.477471	2.0786	-0.568753
1382	1367	6	86.3548	1.96745	-77.8725	57.4425	3.0402	1.97643	1.08779	1.28367
1383	1371	6	94.5787	90.8832	-45.5171	9.44893	3.07737	0.44753	3.07705	-0.645563
1384	1369	6	139.396	37.184	-5.75071	-139.965	3.07697	2.39575	1.74078	0.645553
1385	1391	6	99.7632	-44.7641	68.4627	60.3625	2.1981	-0.342763	1.72121	1.94189
1386	1368	6	120.927	-60.4884	119.644	-20.5826	1.91674	1.85823	1.47674	3.06405
1387	1394	6	96.2572	37.0207	62.9385	-64.3345	1.29232	3.03823	1.21208	-2.55874
1388	1406	6	97.3025	12.1937	79.584	65.9625	0.962555	-2.20816	0.917827	1.90723
1389	1373	6	71.9279	73.8375	-6.75182	31.536	2.31999	-1.03466	0.991344	-1.16447
1390	1397	6	125.8	-4.93828	-127.5	-33.3172	1.86484	1.92807	1.34401	2.94461
1391	1408	6	87.6199	51.241	79.0289	3.48362	1.26875	-1.17676	0.94432	2.05843
1392	1407	6	80.0802	-33.4715	26.964	75.8872	2.59942	2.75889	2.49763	-1.63494
1393	1387	6	151.129	93.2243	-32.5178	115.515	1.9399	-0.278547	1.92436	-0.0208815
1394	1405	6	69.9436	2.51932	-16.8139	-69.436	2.16	-2.27754	2.1501	2.54847
1395	1366	6	124.859	-31.9672	-67.3704	-123.375	3.10761	3.02238	2.20771	0.0437131
1396	1376	6	117.874	92.5773	70.6127	70.49	2.00971	-0.0257415	1.58717	-1.375
1397	1390	6	125.8	35.8703	74.2041	-102.945	1.86484	1.92807	1.34401	2.94461
1398	1386	6	161.161	-102.678	-87.4482	92.3301	2.40778	2.24038	1.40982	1.88201
1399	1412	6	112.039	-30.769	-87.2184	-80.9184	2.82497	-1.32886	2.41758	-0.890038
1400	1378	6	140.452	-83.123	-124.033	13.8845	3.06799	2.47186	1.49348	0.569427
1401	1372	6	130.641	89.0394	-120.39	1.87995	1.29569	-2.08476	1.1259	2.76397
1402	1410	6	61.512	-66.577	17.0321	10.4214	2.71928	-1.31674	1.86808	-2.54532
1403	1413	6	58.6723	17.5706	52.3214	-38.7797	2.56651	2.5619	2.45795	2.59672
1404	1385	6	113.817	120.391	-7.78007	9.70377	2.60427	1.06905	1.74926	2.92607
1405	1394	6	69.9436	5.92396	-69.9216	-13.6486	2.16	0.593123	2.1501	-0.864048
1406	1388	6	97.3025	19.1616	-61.8585	-81.4844	0.962555	-2.20816	0.917827	1.90723
1407	1392	6	80.0802	-19.6893	-42.6663	-73.4723	2.59942	2.75889	2.49763	-1.63494
1408	1391	6	87.6199	37.0468	-78.1976	37.3631	1.26875	-1.17676	0.94432	2.05843
1409	1387	6	99.4542	17.3563	-110.941	22.7613	2.49433	-1.95878	2.01317	0.0909603
1410	1402	6	61.512	-17.8999	49.928	44.9221	2.71928	-0.59627	1.86808	-1.82485
1411	1433	6	163.014	-1.6276	174.051	-60.1439	2.98554	-1.51968	2.02576	-1.91746
1412	1399	6	112.039	25.5235	-98.41	69.0332	2.82497	-2.25156	2.41758	-1.81273
1413	1403	6	58.6723	-31.7959	-58.134	12.6326	2.56651	2.5619	2.45795	2.59672
1414	1407	6	90.1869	-74.4433	-36.4378	-56.329	0.721214	3.1353	0.561648	-2.67674
1415	1421	6	178.78	-49.6457	-71.6103	-159.149	1.19625	-0.637276	1.19613	0.655223
1416	1430	6	108.891	-122.286	22.193	-4.36117	1.50195	-1.87034	1.49265	1.68462
1417	1428	6	94.1741	89.6561	-54.7378	6.70262	3.12128	-0.381324	1.45938	-2.78752
1418	1436	6	134.423	69.5664	0.403664	-130.5	2.91243	-0.978731	1.65715	-2.50279
1419	1417	6	115.22	25.4345	38.4869	106.286	1.20017	2.6982	1.14479	-2.3158
1420	1431	6	123.328	113.152	-21.6092	-51.113	1.31932	-2.60859	0.342634	-2.39408
1421	1439	6	70.7447	28.7199	-72.1732	25.2249	3.06874	1.77105	1.03702	1.28667
1422	1408	6	169.75	-86.259	110.689	136.698	2.68901	-1.34947	2.16981	-2.79443
1423	1441	6	116.684	67.7906	-105.009	-21.485	0.916195	0.337202	0.915309	-0.295411
1424	1444	6	99.4073	6.49636	-106.968	32.483	2.20323	3.01694	0.736504	1.13658
1425	1443	6	117.216	-99.51	74.9817	37.1248	2.11228	-0.559349	0.24086	2.66337
1426	1429	6	129.003	-50.585	-85.0734	-83.4198	1.54018	-1.81136	1.49199	2.23693
1427	1442	6	90.8076	-15.582	30.5168	98.1416	2.85781	-1.45373	1.30011	-1.33067
1428	1417	6	94.1741	82.5445	-63.6249	14.7523	3.12128	-0.354071	1.45938	-2.76027
1429	1447	6	124.31	5.88683	-117.136	75.5123	2.37096	-3.11819	2.23126	-2.07438
1430	1416	6	108.891	23.0239	-28.4788	118.846	1.50195	-1.87034	1.49265	1.68462
1431	1420	6	123.328	-26.331	119.596	-29.7726	1.31932	-2.60859	0.342634	-2.39408
1432	1455	6	157.874	115.162	-74.1731	-107.755	1.84762	-2.23517	1.84709	2.18213
1433	1434	6	113.217	-93.1312	-22.5579	-62.7107	2.55697	-3.03823	2.54215	-2.8058
1434	1433	6	113.217	-32.5374	-8.53859	-109.468	2.55697	-0.33579	2.54215	-0.103362
1435	1455	6	163.71	153.332	-67.5127	58.4144	2.27149	2.54199	1.74933	2.0339
1436	1441	6	132.6	48.8103	21.9044	121.448	2.97363	-2.9248	1.41358	0.00426781
1437	1444	6	132.764	-124.355	-17.8954	-48.2597	3.10762	-2.5175	2.76287	-0.804833
1438	1420	6	129.701	95.4283	-81.1887	57.6155	2.51733	-2.49839	1.19674	0.118392
1439	1421	6	70.7447	5.49201	-18.7686	79.2948	3.06874	1.85493	1.03702	1.37054
1440	1461	6	139.756	-29.348	157.574	-14.694	2.87448	-0.297266	1.17001	-2.52352
1441	1423	6	116.684	-72.7117	102.463	-17.272	0.916195	0.337202	0.915309	-0.295411
1442	1427	6	90.8076	-28.4328	99.9135	-3.83541	2.85781	-1.81092	1.30011	-1.68786
1443	1454	6	106.216	34.1609	-51.0401	-94.7299	2.03181	2.14761	1.28711	2.43187
1444	1424	6	99.4073	36.9472	-12.8183	104.929	2.20323	2.00502	0.736504	0.124658
1445	1425	6	149.47	96.7079	77.5427	106.723	2.6403	0.270518	2.56393	-1.29849
1446	1450	6	76.9251	31.2772	32.7593	64.0276	1.83339	1.08219	1.54472	0.0294473
1447	1429	6	124.31	-67.5271	111.795	-48.9854	2.37096	-3.11819	2.23126	-2.07438
1448	1453	6	89.1764	-79.7425	46.848	0.295994	2.06989	2.42978	1.6105	-0.944919
1449	1464	6	90.9436	60.309	2.68351	85.7146	1.9336	-3.07513	0.730227	1.24065
1450	1446	6	76.9251	-78.3451	-0.389473	3.58654	1.83339	1.08219	1.54472	0.0294473
1451	1441	6	121.041	-39.1287	-16.4941	-121.368	1.71525	1.39522	1.52387	-0.512931
1452	1439	6	97.8368	-110.456	-21.8845	-7.66778	1.6188	2.23107	0.0301769	-0.612486
1453	1461	6	82.8494	-1.39887	23.2255	80.8455	2.30255	-0.898386	2.15392	-0.175311
1454	1443	6	106.216	2.38876	85.3557	-73.8547	2.03181	2.14761	1.28711	2.43187
1455	1432	6	157.874	-22.8387	100.909	140.252	1.84762	-2.23517	1.84709	2.18213
1456	1422	6	181.226	87.5898	-159.595	102.759	2.12006	1.50579	0.601194	0.56125
1457	1452	6	112.67	-60.8305	88.3359	-35.653	2.78728	0.788248	1.90263	1.73655
1458	1463	6	152.441	-8.2375	115.008	100.783	2.68781	2.96129	2.59292	2.13979
1459	1438	6	163.882	-2.47358	-107.94	144.864	3.13377	0.538222	2.60751	2.57373
1460	1451	6	126.989	-49.5177	64.9168	-100.251	2.97475	1.28325	2.73588	2.71112
1461	1453	6	82.8494	59.4885	0.107374	59.4852	2.30255	-2.96628	2.15392	-2.24321
1462	1446	6	96.3868	-22.0493	-101.627	20.3454	1.01432	-0.156027	0.850245	0.726901
1463	1458	6	152.441	56.0743	-50.8413	133.127	2.68781	2.96129	2.59292	2.13979
1464	1449	6	90.9436	31.3146	-98.1594	19.3776	1.9336	-3.07513	0.730227	1.24065
1465	1475	6	113.945	-56.2971	80.4612	-78.9472	2.45299	2.13204	1.62199	-0.0147637
1466	1467	6	91.9865	-79.0645	25.5552	39.4624	3.13804	0.115261	2.24389	3.01816
1467	1466	6	91.9865	55.6985	-68.1608	26.7081	3.13804	0.115261	2.24389	3.01816
1468	1472	6	178.557	28.9709	-175.226	-29.6178	2.88085	1.50299	2.60683	2.66746
1469	1477	6	96.4014	11.9505	-44.7765	94.4199	2.01985	0.97793	1.49245	0.54321
1470	1484	6	111.913	124.158	-5.98922	27.306	2.67291	-0.291417	2.35573	-1.54703
1471	1465	6	188.892	-94.5782	98.0352	-132.627	1.69059	1.22254	1.01092	-2.64262
1472	1489	6	124.359	90.4254	-106.817	-31.5961	2.24542	0.673458	1.66722	1.06738
1473	1478	6	80.3206	18.5539	-60.6538	53.4245	3.1134	1.91855	1.09456	1.25605
1474	1480	6	129.273	50.7689	-92.8426	-77.8411	0.970855	-0.315058	0.96099	0.171275
1475	1481	6	84.1722	-21.7233	-85.5835	15.6011	1.62755	-2.67684	0.937476	1.29228
1476	1482	6	87.0744	-15.3419	-22.025	84.2484	2.23863	-2.9499	1.86074	1.44543
1477	1469	6	96.4014	75.3431	72.0353	-14.0431	2.01985	0.97793	1.49245	0.54321
1478	1473	6	80.3206	16.6667	-48.9588	64.8272	3.1134	1.88554	1.09456	1.22304
1479	1490	6	105.904	41.2677	-91.7004	46.461	2.9062	2.3146	2.17456	0.316302
1480	1485	6	93.2202	-36.1125	-86.1151	-2.28262	2.94497	-2.50502	2.85063	0.850955
1481	1475	6	84.1722	83.5535	12.8316	29.8997	1.62755	-2.67684	0.937476	1.29228
1482	1476	6	87.0744	70.1167	33.4962	42.189	2.23863	-2.9499	1.86074	1.44543
1483	1492	6	100.777	-62.7848	77.9234	-30.221	2.99809	-1.83004	2.34897	-0.937949
1484	1470	6	111.913	47.3372	117.24	-14.5168	2.67291	-0.291417	2.35573	-1.54703
1485	1480	6	93.2202	31.4774	85.1501	21.9947	2.94497	-2.50502	2.85063	0.850955
1486	1502	6	95.4999	9.97224	-103.826	20.0581	3.033	0.80798	0.483306	2.44546
1487	1477	6	165.344	95.7696	139.616	-22.4627	2.54173	-0.992843	2.14585	-0.814625
1488	1475	6	124.653	38.2412	118.237	-58.9665	1.55048	2.90997	0.981148	2.11909
1489	1504	6	72.1132	-26.8265	-44.2509	-65.1281	2.31687	2.7119	1.17473	-0.574963
1490	1479	6	105.904	-93.5808	51.6476	29.0821	2.9062	2.3146	2.17456	0.316302
1491	1500	6	99.8409	44.062	58.9174	73.4461	2.95517	2.21019	0.992859	1.14351
1492	1483	6	100.777	34.4933	32.3797	93.2151	2.99809	-2.20364	2.34897	-1.31155
1493	1518	6	152.176	13.213	144.969	-97.3021	2.09623	0.282442	0.588141	-2.3266
1494	1461	6	248.988	123.442	256.193	-40.5242	3.08056	-1.77828	2.8055	-1.73023
1495	1496	6	91.2131	10.8315	86.5301	26.9181	2.53501	2.25574	1.22853	1.63413
1496	1495	6	91.2131	-48.8973	77.0396	-1.82095	2.53501	1.50747	1.22853	0.885851
1497	1498	6	129.833	7.34771	-98.875	84.9294	0.992599	1.94966	0.263172	-0.989763
1498	1501	6	118.482	69.2892	19.7516	94.0724	2.54033	1.61444	2.4649	-0.676923
1499	1510	6	86.3746	-73.2488	54.7504	-37.3443	1.06721	1.53929	0.163631	-0.483501
1500	1491	6	99.8409	39.7874	74.1971	60.982	2.95517	1.99808	0.992859	0.931404
1501	1498	6	118.482	1.90884	-92.7952	-73.6623	2.54033	1.61444	2.4649	-0.676923
1502	1486	6	95.4999	6.27633	-99.6947	36.0986	3.033	0.696131	0.483306	2.33361
1503	1509	6	99.7257	-61.2991	-84.8232	15.8643	1.46638	-0.836695	1.35184	1.45587
1504	1489	6	72.1132	2.84111	14.7425	-81.8172	2.31687	2.7119	1.17473	-0.574963
1505	1519	6	113.259	101.161	57.288	46.0241	1.69711	-2.47368	1.32079	1.31585
1506	1524	6	117.344	105.1	-83.0501	-12.9986	1.97566	-0.285259	1.88813	0.989624
1507	1508	6	156.216	-116.545	6.63453	-103.834	1.46376	0.340041	0.757613	0.944691
1508	1523	6	103.395	12.1178	-88.6277	69.8397	2.65372	1.45563	1.1458	1.10291
1509	1503	6	99.7257	77.4838	59.2264	41.1427	1.46638	-0.836695	1.35184	1.45587
1510	1499	6	86.3746	78.816	45.4511	38.4684	1.06721	-2.65809	0.163631	1.6023
1511	1488	6	142.768	1.85928	106.057	124.44	1.48395	0.421416	1.44223	-0.807254
1512	1495	6	148.926	-90.4465	125.327	-57.2098	1.91604	0.9959	0.642363	-2.8351
1513	1527	6	113.508	91.9796	-74.8833	28.2846	2.56627	-2.65123	2.47585	-2.59374
1514	1490	6	170.24	17.3739	-190.11	20.672	2.55406	2.75822	2.05653	-0.807397
1515	1504	6	101.212	-60.6124	83.1634	54.0199	2.07213	3.11901	1.21225	1.36024
1516	1502	6	141.089	-62.7015	-35.9602	-138.185	2.78904	2.14211	0.833829	0.61351
1517	1510	6	188.03	-9.14856	-72.3184	-175.566	2.93766	-0.605199	1.77911	-2.86109
1518	1529	6	92.2279	-101.189	-21.5702	-5.55769	2.19335	0.0477232	0.615642	-2.19011
1519	1505	6	113.259	77.3482	-42.1296	-88.7466	1.69711	-2.47368	1.32079	1.31585
1520	1521	6	118.329	-89.9774	15.7577	-75.3115	1.47946	1.99675	1.21262	-2.90398
1521	1531	6	99.1064	-96.447	36.6225	-36.4369	3.03634	-1.79249	2.2789	-1.09681
1522	1526	6	93.76	-44.9955	80.0029	-33.6912	2.38269	-0.745668	0.591028	-1.60075
1523	1534	6	90.8356	-87.9262	-50.4812	-20.4761	1.731	-2.01578	1.3048	0.782408
1524	1523	6	102.753	-91.7731	-43.4653	-15.7304	2.87561	-3.06252	2.74245	1.38628
1525	1529	6	79.3894	55.5452	29.5923	52.7951	3.01774	-1.12127	2.42461	-1.66569
1526	1522	6	93.76	15.5367	96.4561	3.87262	2.38269	-1.54084	0.591028	-2.39593
1527	1513	6	113.508	-45.9323	-59.7543	-95.851	2.56627	-0.547858	2.47585	-0.490368
1528	1525	6	83.8528	-34.4801	-77.7987	-33.959	1.51756	2.67611	1.26059	2.69714
1529	1525	6	79.3894	50.3802	-10.4685	64.0354	3.01774	-1.12127	2.42461	-1.66569
1530	1540	6	104.498	82.5624	-76.8226	-28.0664	1.769	1.05459	1.03225	0.454502
1531	1521	6	99.1064	38.1705	11.3853	101.903	3.03634	-2.04478	2.2789	-1.3491
1532	1541	6	84.3845	26.8894	-30.2952	86.095	2.70447	2.2597	1.99935	0.0564588
1533	1524	6	104.808	-94.3086	46.2041	46.8903	2.84449	0.603686	2.06347	1.95296
1534	1523	6	90.8356	-65.878	64.068	47.4766	1.731	-2.01578	1.3048	0.782408
1535	1509	6	189.555	-105.007	-154.226	110.114	2.08684	1.36346	2.08343	-1.51629
1536	1544	6	108.766	-2.55497	-109.239	25.9447	3.09445	1.44526	2.95072	1.19649
1537	1544	6	85.8523	-12.2543	65.6256	-62.5406	2.84022	-1.92293	1.66609	-1.66881
1538	1527	6	122.791	-12.8516	-126.15	27.7492	1.69993	-1.78968	1.6833	1.51606
1539	1548	6	84.6017	-30.024	60.1288	-70.4353	0.30415	-2.59459	0.302976	2.56779
1540	1530	6	104.498	-100.203	-47.5267	-34.7361	1.769	2.68709	1.03225	2.087
1541	1532	6	84.3845	68.9034	-57.2279	-32.101	2.70447	3.08513	1.99935	0.881892
1542	1557	6	119.706	84.5466	103.849	20.9193	2.98092	-2.11891	2.85385	-2.21076
1543	1555	6	116.946	13.8886	-104.064	-80.4491	2.56321	2.10781	0.981307	0.375313
1544	1537	6	85.8523	39.1927	82.6088	2.81546	2.84022	-1.47278	1.66609	-1.21866
1545	1550	6	89.3904	2.33969	-26.0408	-92.3758	2.96463	-1.50487	2.07165	-1.98515
1546	1553	6	148.117	-41.9855	-108.504	-95.1304	3.01266	-3.03601	2.41479	-0.470073
1547	1536	6	131.231	95.0256	-41.8056	93.3619	1.67251	1.01149	1.59743	-0.449283
1548	1539	6	84.6017	12.4474	-57.3667	77.6671	0.30415	-2.59459	0.302976	2.56779
1549	1559	6	76.3128	-50.6446	47.3233	49.0921	1.56701	1.7986	1.54824	-1.52687
1550	1545	6	89.3904	45.706	-78.5684	-30.9009	2.96463	-1.15645	2.07165	-1.63672
1551	1585	6	186.756	43.0566	33.1011	-204.111	2.85815	-1.19841	2.83291	2.00998
1552	1534	6	169.832	-118.527	128.957	86.6492	2.81608	3.12671	2.80688	2.68853
1553	1569	6	126.915	55.6097	-10.1784	-129.512	3.10312	-1.7712	3.04326	-0.566102
1554	1573	6	148.825	118.704	-90.5101	-76.1589	3.03973	1.83566	2.0817	1.5077
1555	1571	6	116.694	-98.0755	82.4295	36.164	2.54764	2.57081	0.939698	1.23956
1556	1560	6	88.988	-5.27504	-73.2164	61.0136	1.04133	0.320541	1.00308	-0.612928
1557	1542	6	119.706	-5.40142	-125.318	51.3467	2.98092	-2.11891	2.85385	-2.21076
1558	1578	6	127.32	-145.548	10.3908	16.5504	1.95119	-2.87164	1.8897	2.28303
1559	1549	6	76.3128	-31.4485	21.2498	-75.9859	1.56701	-1.61473	1.54824	1.34299
1560	1556	6	88.988	-28.9415	76.1847	-49.6931	1.04133	0.320541	1.00308	-0.612928
1561	1550	6	171.667	40.7718	-51.6291	162.425	3.07909	-1.76688	2.37831	-1.20673
1562	1559	6	105.44	-48.6501	90.5538	26.2859	3.09015	-2.75263	2.13721	-0.495876
1563	1565	6	79.713	33.4447	-50.5688	51.9301	2.52355	-1.57942	2.4284	2.60566
1564	1587	6	141.244	32.9747	-142.207	68.9189	2.81458	0.328264	2.58009	1.55741
1565	1563	6	79.713	28.6409	73.4975	12.2596	2.52355	-1.57942	2.4284	2.60566
1566	1548	6	129.931	2.59005	149.981	-1.95148	2.93429	-3.13566	2.57244	-0.760812
1567	1595	6	186.448	-205.638	-52.6317	-35.1028	1.37296	-0.164829	1.24982	0.775667
1568	1584	6	86.2041	-10.5612	-17.7495	96.4123	2.54902	1.84485	1.01143	1.97729
1569	1570	6	100.982	12.7097	60.5871	-79.9835	1.17987	-2.10563	0.944545	2.84124
1570	1569	6	100.982	57.6339	12.593	82.1549	1.17987	0.300348	0.944545	-1.03596
1571	1555	6	116.694	-70.489	92.2604	-65.1198	2.54764	1.90203	0.939698	0.570786
1572	1559	6	109.964	92.7543	-57.135	47.1934	2.80281	1.55873	0.759289	1.21783
1573	1554	6	148.825	13.7848	127.928	-107.366	3.03973	1.83566	2.0817	1.5077
1574	1560	6	102.414	3.15778	100.912	-43.5553	2.54138	-0.972338	2.29372	-0.565515
1575	1579	6	106.547	-49.4024	93.4296	-18.9303	2.90234	-2.88623	2.31718	-0.860305
1576	1560	6	110.309	-7.26726	-35.4535	118.755	2.78253	-2.38414	1.18193	-1.19091
1577	1571	6	120.665	-48.1679	-9.40176	112.347	2.96743	1.07719	1.8142	2.34771
1578	1591	6	87.8517	-61.2002	-78.7955	18.183	1.79922	2.90301	1.05976	-1.37119
1579	1575	6	106.547	-62.2413	-28.7964	-82.6126	2.90234	-2.88623	2.31718	-0.860305
1580	1597	6	125.979	141.462	23.4653	16.2258	2.90321	-0.189109	2.60475	2.40082
1581	1598	6	160.562	27.3373	-40.8749	171.733	3.05534	-1.32156	1.8553	-1.67613
1582	1563	6	126.386	-14.9946	100.193	-103.303	2.984	1.49673	2.87899	2.93487
1583	1572	6	126.723	-100.545	48.6866	-68.5106	2.60433	-0.890845	2.39717	2.3964
1584	1568	6	86.2041	86.9042	-11.0105	45.2586	2.54902	1.1643	1.01143	1.29675
1585	1599	6	118.868	7.02466	-21.8957	134.403	2.80359	-1.49886	2.24912	-0.842063
1586	1571	6	127.747	-70.6031	83.0332	78.2638	0.722053	-1.0589	0.549122	1.53382
1587	1588	6	94.0972	-17.0099	-62.0459	68.6759	2.99127	-1.08952	2.10118	-2.35537
1588	1587	6	94.0972	-83.428	-43.3628	3.85263	2.99127	-0.786223	2.10118	-2.05208
1589	1569	6	141.377	-48.2775	-143.001	-60.5266	2.4003	0.968452	2.21497	-2.22008
1590	1604	6	71.3568	-40.9378	-40.8986	58.3048	2.90532	1.47517	2.50623	2.4402
1591	1603	6	84.8394	82.129	-52.3823	9.156	0.365615	0.564886	0.252383	-0.299648
1592	1607	6	89.9153	19.6495	-73.2469	68.2419	2.23054	-2.73788	1.35045	0.793787
1593	1582	6	130.036	-67.6461	-72.1691	-96.8546	1.82594	2.03049	1.82172	-2.17799
1594	1605	6	81.1038	-17.8773	-80.231	-35.6374	1.98518	1.03774	1.00893	0.755406
1595	1609	6	116.426	-98.4867	56.4704	-60.0829	2.38017	1.51647	1.71531	0.417025
1596	1610	6	69.3082	14.6915	27.0745	72.5229	2.14932	1.5999	2.14223	-1.37171
1597	1591	6	115.897	35.5902	-109.516	-31.4146	3.01583	0.228722	2.75241	-2.70831
1598	1597	6	138.135	15.3378	-114.529	-75.7166	3.04032	0.548766	2.88743	-2.86873
1599	1585	6	118.868	-131.36	25.4598	-26.256	2.80359	-1.49886	2.24912	-0.842063
1600	1621	6	144.75	-135.523	-62.4702	-64.7903	0.858571	2.59655	0.487583	2.97275
1601	1612	6	94.2719	-36.7833	-87.473	-37.836	2.82865	-1.25096	1.88797	-1.35283
1602	1620	6	118.423	53.6871	-44.1136	-106.98	2.61595	1.87429	1.66097	0.476504
1603	1591	6	84.8394	-91.4799	29.0502	-18.9849	0.365615	0.564886	0.252383	-0.299648
1604	1590	6	71.3568	53.2816	45.3889	42.9997	2.90532	1.47517	2.50623	2.4402
1605	1594	6	81.1038	84.7877	-26.5227	-11.5854	1.98518	2.38619	1.00893	2.10385
1606	1605	6	119.425	50.8374	99.9148	41.1723	2.8785	-0.907045	2.82657	-0.253974
1607	1592	6	89.9153	-42.4223	-92.6987	3.93196	2.23054	2.34781	1.35045	-0.403713
1608	1594	6	154.814	137.062	-75.9012	49.679	2.90587	1.15291	1.12522	1.70976
1609	1624	6	93.5733	6.46772	39.5864	-94.7554	1.93816	2.38578	1.57655	-1.10828
1610	1596	6	69.3082	43.0869	65.6712	-6.26522	2.14932	-1.76988	2.14223	1.54169
1611	1631	6	104.092	-94.1564	-74.0601	-8.98104	1.18627	2.86348	0.623767	2.39348
1612	1601	6	94.2719	-67.7297	30.3572	-70.1942	2.82865	-1.25096	1.88797	-1.35283
1613	1611	6	108.108	-50.5785	-56.8327	-77.0922	2.91326	-0.97718	2.27744	-2.71543
1614	1602	6	171.123	-124.621	55.6835	-110.181	3.07631	0.149772	2.96815	2.21909
1615	1633	6	104.247	-73.6756	9.06318	87.1231	2.36931	-2.49994	2.33112	1.8998
1616	1636	6	122.808	51.8803	-94.8208	-74.9662	3.05107	-0.25218	2.55406	3.07998
1617	1633	6	113.027	-6.42193	72.4489	95.5505	1.57537	-0.955451	0.906568	-0.381604
1618	1629	6	83.0209	89.0367	-5.48277	-5.47231	2.34481	-0.459197	1.64702	2.38587
1619	1610	6	98.8356	20.5827	-98.2676	-33.5144	2.48755	-1.99664	1.90489	0.02967
1620	1602	6	118.423	-113.103	-58.9763	1.60608	2.61595	2.66509	1.66097	1.2673
1621	1619	6	137.474	-71.6231	101.703	-58.5311	2.54767	-1.97174	1.89407	-0.1204
1622	1599	6	146.754	-10.7708	33.2907	-164.73	1.73109	-2.31725	0.996404	-2.48432
1623	1638	6	115.989	-80.998	74.2309	53.8638	3.05169	2.13189	0.417158	1.1016
1624	1609	6	93.5733	-89.8914	43.0478	25.5723	1.93816	-2.03331	1.57655	0.755817
1625	1644	6	125.224	-34.451	85.004	-101.763	1.98975	-0.537797	1.8847	-0.234438
1626	1648	6	128.038	-87.5962	0.057167	-117.496	2.16727	-0.109778	1.46568	-1.66921
1627	1607	6	140.11	156.667	4.63167	-39.3151	1.96311	2.37276	0.767062	2.054
1628	1624	6	109.451	-90.3926	-15.4515	-59.7732	1.95794	2.16818	0.989985	-0.399949
1629	1643	6	82.5364	-68.6906	10.9482	63.9573	1.62662	1.12271	1.54084	-1.70809
1630	1623	6	120.624	40.445	16.6187	115.917	2.88619	-0.282408	2.05883	-2.35973
1631	1611	6	104.092	7.81444	105.591	-56.7482	1.18627	2.86348	0.623767	2.39348
1632	1637	6	146.864	64.9424	-24.1983	130.171	3.12332	-1.40196	2.02268	-1.70519
1633	1615	6	104.247	14.1348	-53.6671	-100.103	2.36931	-2.49994	2.33112	1.8998
1634	1620	6	133.747	19.8624	-56.4676	-125.582	3.05769	-0.667798	1.58657	-2.35416
1635	1637	6	122.627	-87.3046	-83.1025	25.4348	2.23214	0.957648	2.18019	-0.32164
1636	1616	6	122.808	114.145	28.7304	58.7189	3.05107	-0.25218	2.55406	3.07998
1637	1635	6	122.627	-42.9911	59.4161	-98.9774	2.23214	0.957648	2.18019	-0.32164
1638	1623	6	115.989	-41.174	102.077	53.4522	3.05169	2.04	0.417158	1.0097
1639	1618	6	137.905	-55.8114	136.361	-39.4267	2.87724	-0.697174	2.00056	-1.95139
1640	1643	6	91.5468	16.7632	64.4426	64.4107	2.74724	1.94214	1.23913	0.71344
1641	1651	6	105.927	92.3524	51.2491	40.9828	1.19214	-1.90005	1.05007	1.30706
1642	1624	6	115.694	-76.2456	97.1614	38.1814	2.03014	-3.13183	2.0233	-2.94209
1643	1629	6	82.5364	9.13981	92.4401	-17.3233	1.62662	-1.43351	1.54084	2.01889
1644	1625	6	125.224	92.0921	-101.426	0.362919	1.98975	-0.537797	1.8847	-0.234438
1645	1633	6	112.396	-36.1382	91.534	-84.6111	2.25785	1.53146	1.86419	0.0102297
1646	1649	6	126.215	86.9107	-90.5068	20.0778	2.78659	-0.812131	2.58714	-0.927034
1647	1657	6	114.816	-42.4744	-46.0202	-114.775	2.68467	0.924512	2.15299	-3.07076
1648	1626	6	128.038	37.6034	113.537	-84.6978	2.16727	-1.47238	1.46568	-3.03181
1649	1646	6	126.215	55.0681	-99.6106	-56.5094	2.78659	-2.21456	2.58714	-2.32946
1650	1655	6	93.1483	63.2841	-50.8338	49.5965	2.44468	-1.01888	1.79309	3.00313
1651	1641	6	105.927	-59.3543	29.4508	-91.8953	1.19214	1.83454	1.05007	-1.24154
1652	1643	6	105.593	108.687	-36.992	-36.84	1.87383	-0.154944	1.36537	1.55953
1653	1661	6	83.648	75.2712	-44.5179	20.4644	3.02997	2.68672	3.00534	-1.46593
1654	1656	6	84.401	-67.6037	-27.9744	-42.0884	2.61989	-0.188251	2.58745	-0.491247
1655	1650	6	93.1483	-39.8842	74.1608	44.2515	2.44468	-1.01888	1.79309	3.00313
1656	1666	6	81.5451	-10.3622	-89.9038	25.5712	3.03503	-1.35166	2.33965	-1.51618
1657	1647	6	114.816	-64.8001	16.5808	-112.345	2.68467	0.924512	2.15299	-3.07076
1658	1668	6	98.5666	94.4869	-51.0047	-37.6884	2.98007	-1.75412	1.77232	-1.64331
1659	1680	6	174.371	-133.453	-140.073	44.3924	2.72376	0.899274	1.44668	1.68164
1660	1677	6	209.708	-79.2333	182.17	-108.382	2.90897	2.68948	2.83071	-1.24276
1661	1653	6	83.648	-44.3632	41.665	-66.0478	3.02997	2.68672	3.00534	-1.46593
1662	1667	6	123.665	7.18717	67.1529	106.177	0.872368	-2.69232	0.658848	2.10975
1663	1657	6	182.507	116.556	106.729	-96.072	0.888285	0.947519	0.798575	-1.34745
1664	1678	6	111.929	-94.6041	-86.8872	-2.22053	3.11065	-0.415564	2.61032	-2.60809
1665	1655	6	98.9557	-27.9788	-107.18	27.9807	1.75486	2.18248	1.57589	-3.05577
1666	1656	6	81.5451	-54.3043	76.6193	4.94686	3.03503	-1.35166	2.33965	-1.51618
1667	1673	6	77.287	6.45	77.3077	23.0234	1.80924	-1.75105	1.10328	-3.0144
1668	1681	6	95.4287	-2.23918	-93.4721	55.8206	0.331238	-3.06773	0.330041	3.096
1669	1672	6	95.0694	30.2311	-64.8058	62.8629	2.90698	-1.25811	2.9063	1.10566
1670	1657	6	128.96	30.884	143.404	25.6068	2.03066	-0.243554	1.80349	1.35237
1671	1689	6	123.614	43.0688	135.907	-6.91666	1.76258	0.911188	1.75588	-0.731296
1672	1669	6	95.0694	2.70236	89.9044	-31.2306	2.90698	-1.25811	2.9063	1.10566
1673	1667	6	77.287	-72.1701	16.262	32.79	1.80924	-0.127192	1.10328	-1.39054
1674	1672	6	112.067	-7.22138	93.5878	62.6313	3.09288	2.86543	2.54917	0.109094
1675	1671	6	170.548	26.0633	-15.4083	169.613	2.21585	0.121643	2.21585	-0.123746
1676	1666	6	137.247	114.918	-42.9851	76.0379	2.84748	-0.544281	2.18898	-1.94675
1677	1704	6	185.641	-176.498	-86.3224	-81.4029	3.06915	-3.00807	2.54532	-0.380727
1678	1664	6	111.929	-110.471	65.578	-0.0144815	3.11065	-0.415564	2.61032	-2.60809
1679	1695	6	105.087	-87.0252	-42.0055	-71.3214	2.97486	2.61727	1.411	0.743522
1680	1683	6	127.905	-81.3354	5.58297	-99.6198	2.4115	1.09859	1.15513	1.16263
1681	1668	6	95.4287	10.3262	93.2559	-55.2693	0.331238	-3.06773	0.330041	3.096
1682	1684	6	132.994	-39.4446	126.947	-7.54557	1.86794	0.975084	1.83963	-0.587905
1683	1680	6	127.905	-48.7685	92.4003	-75.1967	2.4115	1.97897	1.15513	2.043
1684	1669	6	96.9621	-14.5481	83.3705	73.1531	2.04083	0.782039	1.81383	0.332129
1685	1700	6	113.72	-103.716	80.0139	-9.13104	2.6981	-1.82514	1.75953	-2.02112
1686	1701	6	104.332	-88.2326	77.5995	-3.76042	1.73964	2.08175	1.4816	-3.09651
1687	1689	6	144.496	-66.8254	-11.8499	127.976	2.30527	-0.753348	1.27154	-1.3302
1688	1665	6	181.265	194.598	-70.0425	-31.2225	3.03382	-2.01259	1.9222	-0.940598
1689	1671	6	123.614	24.5882	-54.0993	129.778	1.76258	0.911188	1.75588	-0.731296
1690	1708	6	151.072	115.258	49.9209	120.823	1.79599	2.43221	1.76601	-2.81597
1691	1674	6	118.601	-26.3986	13.9054	-133.441	3.13539	-0.272267	1.5646	-2.87808
1692	1681	6	111.624	21.8304	101.952	60.2811	0.447585	-0.765191	0.443097	0.828944
1693	1676	6	150.579	-36.2644	-153.468	-58.6878	2.75794	-2.06481	2.46264	0.142411
1694	1707	6	143.277	66.5297	-141.501	23.3897	1.32405	-1.44974	0.644783	2.6274
1695	1679	6	105.087	-33.8188	-114.674	11.4316	2.97486	2.39807	1.411	0.524321
1696	1701	6	130.148	118.917	-57.9253	1.64074	2.1224	3.08374	1.95339	-2.05858
1697	1686	6	105.615	-107.693	17.3015	-39.5626	2.12585	1.2483	1.80023	-2.59265
1698	1704	6	211.128	-85.9119	101.561	-165.232	2.6999	0.396454	0.255099	2.29977
1699	1713	6	110.099	113.882	6.17447	50.1806	3.13892	1.6555	3.11638	1.27617
1700	1685	6	113.72	-14.2571	-88.5951	-95.8658	2.6981	-1.82514	1.75953	-2.02112
1701	1686	6	104.332	14.5808	-110.022	38.7719	1.73964	2.08175	1.4816	-3.09651
1702	1719	6	104.264	17.8057	-97.9053	66.64	2.37432	-1.57179	0.586508	-2.37321
1703	1715	6	96.9696	-35.7124	-96.8091	-16.8984	2.54674	0.348687	1.97584	1.66998
1704	1677	6	185.641	-83.8338	-190.442	43.9688	3.06915	-2.76087	2.54532	-0.133525
1705	1733	6	210.017	81.6149	190.724	124.455	2.23454	0.232726	2.1846	-0.857814
1706	1713	6	112.981	49.0129	-34.4714	98.2047	2.65694	0.130744	2.19404	-2.16468
1707	1694	6	143.277	-136.784	-8.1044	-78.8679	1.32405	0.514197	0.644783	-1.69185
1708	1718	6	97.6252	-15.6685	55.2231	81.3278	2.90099	-1.14186	2.71322	-0.799771
1709	1710	6	132.966	-42.7394	49.009	-116.428	3.0543	-2.72064	0.679289	-0.328368
1710	1723	6	129.531	19.9193	139.492	22.9493	2.43275	-2.5939	0.691528	0.20792
1711	1721	6	209.426	144.695	47.0587	147.606	2.85114	1.85837	2.72001	2.81078
1712	1702	6	140.812	17.3722	145.834	-2.01172	1.08015	1.92954	0.657542	-1.05639
1713	1699	6	110.099	-29.9987	-104.829	-60.3021	3.13892	1.6555	3.11638	1.27617
1714	1729	6	151.446	87.2296	-59.416	-132.915	1.4625	-1.55157	1.46214	1.58758
1715	1703	6	96.9696	-55.1273	75.3599	47.0617	2.54674	0.348687	1.97584	1.66998
1716	1724	6	164.233	-114.744	121.041	-39.5919	1.01993	-1.16294	0.925935	0.718825
1717	1693	6	165.813	179.304	-59.9258	29.0021	1.51795	0.387574	1.00786	-1.57619
1718	1708	6	97.6252	-15.8063	96.5121	-18.5709	2.90099	-2.34182	2.71322	-1.99973
1719	1725	6	85.3692	9.21567	93.8181	-5.0411	1.99216	2.4704	0.878728	1.95981
1720	1735	6	146.686	-39.8694	-159.219	36.8593	2.85534	-1.43036	2.57617	-2.78468
1721	1744	6	157.25	77.8352	112.47	118.054	2.82212	0.0826784	2.45766	-2.23588
1722	1736	6	110.542	121.21	-6.16273	-15.4665	1.14244	-1.19705	0.546619	2.21325
1723	1734	6	86.4364	-53.1245	20.6659	-79.5591	3.00751	-1.98131	2.28932	-1.48586
1724	1716	6	164.233	95.0769	-140.932	-21.9762	1.01993	-1.16294	0.925935	0.718825
1725	1719	6	85.3692	11.7853	25.9416	90.0017	1.99216	1.18178	0.878728	0.671192
1726	1741	6	130.643	49.9551	-37.2483	-122.923	2.27546	2.8091	1.04571	1.34378
1727	1746	6	72.7603	20.9905	-76.6181	-21.6612	2.51941	1.06783	1.68302	1.11919
1728	1734	6	81.148	21.8523	-54.4193	56.963	3.11049	1.74447	1.09907	1.43359
1729	1746	6	100.808	-63.2767	-59.0251	-65.6511	1.83037	1.32844	0.710573	0.397305
1730	1747	6	127.552	-60.7469	27.482	-116.146	0.911421	-2.94798	0.707247	-2.74778
1731	1737	6	119.24	-72.0793	-60.1026	-77.0785	2.1717	2.83507	0.797341	1.36722
1732	1716	6	169.863	-162.164	-24.0914	-107.286	2.23907	2.14998	2.06031	-1.03019
1733	1705	6	210.017	3.83232	-61.589	-233.918	2.23454	0.232726	2.1846	-0.857814
1734	1728	6	81.148	22.0412	-59.9394	51.0414	3.11049	1.708	1.09907	1.39712
1735	1720	6	146.686	-124.753	-31.8922	-108.252	2.85534	-0.356914	2.57617	-1.71124
1736	1722	6	110.542	-65.8261	-85.4555	-57.734	1.14244	0.928339	0.546619	-1.94454
1737	1750	6	102.372	0.938259	95.225	62.2354	2.3525	-1.0368	2.33278	0.606216
1738	1739	6	156.917	38.5523	-77.6858	131.639	2.8281	-3.12502	2.79741	2.27771
1739	1745	6	108.091	24.7508	102.763	-24.6497	1.65464	-0.893631	1.00737	2.26865
1740	1727	6	101.667	-36.7343	-41.8521	-90.3618	2.38057	-0.854547	2.38027	0.800091
1741	1726	6	130.643	4.55374	-136.491	18.5079	2.27546	1.79781	1.04571	0.332493
1742	1744	6	139.204	-79.7232	91.0867	-69.5331	2.73054	0.717422	2.61302	-2.06562
1743	1744	6	91.6199	43.9352	-51.5052	61.7553	1.52915	1.25113	1.45361	-1.77637
1744	1743	6	91.6199	-39.7221	21.0699	-79.8437	1.52915	1.25113	1.45361	-1.77637
1745	1739	6	108.091	89.0774	-58.1164	21.639	1.65464	-0.893631	1.00737	2.26865
1746	1727	6	72.7603	-78.203	1.81899	-25.7124	2.51941	1.06783	1.68302	1.11919
1747	1730	6	127.552	126.215	-9.22893	43.8178	0.911421	-2.94798	0.707247	-2.74778
1748	1724	6	191.717	-202.577	16.8253	47.5646	2.70411	-3.01967	2.09057	0.772757
1749	1726	6	167.614	-171.912	38.6681	-65.177	1.94922	-0.0954052	1.87994	0.717702
1750	1737	6	102.372	2.07259	107.399	-37.458	2.3525	2.53538	2.33278	-2.1048
1751	1728	6	119.578	-130.994	-35.2754	25.6325	2.85845	-1.85071	2.20227	-1.92499
1752	1754	7	188.037	-141.287	-69.4295	104.198	2.38319	1.90291	1.67556	0.0661816
1753	1758	7	149.384	38.0067	-30.2515	165.255	2.69229	-0.0580184	1.77993	-2.36007
1754	1757	7	172.621	4.10488	181.749	38.6286	2.93454	-0.239006	2.71839	-1.87375
1755	1759	7	91.887	-71.6274	-22.3372	-75.0192	2.71401	1.16099	1.25419	1.45038
1756	1768	7	145.338	37.8673	143.313	-78.3842	2.20598	-3.08654	0.990803	-1.13136
1757	1759	7	135.304	-41.3397	-112.653	-67.4514	1.76674	-2.42704	1.52629	-2.85818
1758	1753	7	149.384	12.1287	-152.674	78.8181	2.69229	-0.781523	1.77993	-3.08357
1759	1755	7	91.887	-61.4725	86.4515	-2.14296	2.71401	1.16099	1.25419	1.45038
1760	1774	7	132.302	89.5368	105.1	53.2661	2.81293	-2.02201	2.47354	-2.16444
1761	1752	7	199.83	147.323	58.8331	163.514	1.90373	-1.7903	1.36008	-3.03581
1762	1782	7	179.054	120.114	138.745	67.7405	3.02918	-2.09533	2.90653	-0.0471026
1763	1779	7	131	-134.351	56.6162	14.9845	2.09491	-1.64555	2.07185	2.04146
1764	1780	7	139.917	145.036	-67.2019	-17.8029	2.17835	2.22109	2.13809	-1.67615
1765	1764	7	186.207	-173.351	-66.909	-12.0784	2.52996	-0.305731	2.17835	2.03226
1766	1769	7	107.041	91.9905	-27.7324	47.1895	2.98211	2.08015	1.58955	1.28938
1767	1777	7	140.115	-18.8739	15.684	140.716	2.29671	2.60493	2.03268	-1.24863
1768	1756	7	145.338	-129.515	76.2674	-74.3365	2.20598	-2.01023	0.990803	-0.0550553
1769	1766	7	107.041	93.9013	-50.7968	-7.77382	2.98211	1.85222	1.58955	1.06144
1770	1759	7	135.795	55.0363	-32.0674	129.605	2.81365	0.675726	1.51368	2.9188
1771	1773	7	237.51	48.8583	-28.0536	231.33	2.40969	-0.182338	2.1829	-1.18301
1772	1759	7	132.872	-77.7185	68.3184	103.828	1.94084	3.08262	1.92021	-2.73817
1773	1786	7	119.517	-68.3301	73.4345	-94.5532	1.03477	-1.55748	0.911106	2.06627
1774	1777	7	102.901	-69.681	48.2442	-59.5986	2.45444	-1.38489	2.44787	1.11492
1775	1793	7	152.825	-12.6125	159.877	-73.04	2.34578	-1.84904	2.17439	0.677766
1776	1781	7	164.033	-34.4	-99.0628	131.996	1.98341	1.21449	1.91037	-0.564868
1777	1774	7	102.901	62.2173	-64.2571	52.297	2.45444	-1.38489	2.44787	1.11492
1778	1775	7	161.406	-136.731	-64.7109	-59.8049	0.386169	-0.7276	0.353536	0.883784
1779	1763	7	131	77.8797	124.154	0.759769	2.09491	1.10013	2.07185	-1.49604
1780	1792	7	117.523	-43.6676	88.8496	-79.7342	2.56669	1.80844	2.49637	-2.7366
1781	1790	7	96.8155	-26.7563	-93.4918	35.8796	2.97745	-0.407491	2.12657	-2.39511
1782	1796	7	142.539	-123.674	62.7895	-64.3521	1.44132	2.4045	0.964784	2.76207
1783	1794	7	136.683	72.7244	34.6807	120.324	1.79484	0.0758557	0.631972	1.63442
1784	1787	7	138.408	88.8709	-12.3429	107.292	2.89308	-1.0104	2.11313	-1.62175
1785	1789	7	103.335	54.5064	89.7759	-3.29846	2.34452	2.50042	1.03959	-0.285923
1786	1801	7	106.214	53.2044	67.0208	-86.3581	3.13964	1.15346	1.40398	1.98561
1787	1784	7	138.408	-3.12524	94.8919	102.702	2.89308	-1.0104	2.11313	-1.62175
1788	1797	7	81.7246	-53.8099	1.11862	-68.8293	2.30882	2.27472	1.99544	-0.816994
1789	1785	7	103.335	-75.0518	73.2957	6.04095	2.34452	-2.85567	1.03959	0.64117
1790	1781	7	96.8155	-54.984	81.8803	31.8802	2.97745	-0.407491	2.12657	-2.39511
1791	1789	7	125.656	-125.105	10.4157	9.96539	1.27211	-2.31515	1.25159	2.55974
1792	1806	7	85.722	74.3142	-23.3574	58.6615	2.32881	-2.44732	2.26288	1.69091
1793	1800	7	151.793	-145.553	-26.4378	-39.5062	2.98197	1.89961	2.46705	1.72863
1794	1783	7	136.683	-55.8367	128.888	35.2055	1.79484	1.50717	0.631972	3.06574
1795	1808	7	78.3684	31.8696	-67.6674	49.0246	2.25458	2.28585	2.00657	-0.993153
1796	1802	7	131.15	-63.4198	3.76965	-119.249	1.75706	0.990785	1.09626	-2.44276
1797	1788	7	81.7246	21.2525	-82.7573	-18.2698	2.30882	2.27472	1.99544	-0.816994
1798	1795	7	84.4625	-18.4859	82.2016	6.03572	1.64834	0.122391	0.626359	1.42912
1799	1803	7	95.0679	24.1169	-7.15994	-94.3963	1.46972	-0.716916	0.954306	1.88147
1800	1793	7	151.793	-151.371	21.4157	-8.56982	2.98197	1.89961	2.46705	1.72863
1801	1786	7	106.214	-85.6999	83.6144	-21.0802	3.13964	1.15598	1.40398	1.98813
1802	1796	7	131.15	-6.6123	-132.835	23.8282	1.75706	0.990785	1.09626	-2.44276
1803	1799	7	95.0679	52.2646	56.5533	60.1138	1.46972	-0.716916	0.954306	1.88147
1804	1799	7	100.3	-46.663	18.7414	-90.4173	1.89777	1.52928	1.88336	-1.2472
1805	1797	7	83.3573	81.1654	0.152725	-25.8122	2.25435	-0.771794	1.98198	-0.569456
1806	1792	7	85.722	-15.4385	91.6275	29.5869	2.32881	-2.44732	2.26288	1.69091
1807	1818	7	82.3732	8.56988	92.2382	-15.2389	2.63672	2.78567	2.63615	-2.69176
1808	1795	7	78.3684	39.1491	-73.3383	-32.9669	2.25458	-2.14844	2.00657	0.855745
1809	1810	7	121.664	-37.2834	-95.4719	-65.8581	2.51119	0.263097	1.67864	1.91325
1810	1803	7	101.801	26.941	27.2418	-97.1784	2.81408	-2.81325	2.68076	1.26154
1811	1820	7	155.06	71.9293	-107.372	-91.2724	2.41922	3.02605	1.99762	-1.30712
1812	1813	7	80.1856	-41.49	55.0197	-41.2616	1.04432	-1.45778	0.886289	2.02953
1813	1812	7	80.1856	-1.67761	-58.7964	54.6925	1.04432	-1.45778	0.886289	2.02953
1814	1808	7	102.761	28.3913	-41.3321	94.1573	2.38796	1.4782	2.08356	-2.9858
1815	1819	7	105.363	15.7648	83.8444	-63.6091	2.8548	-2.20509	2.54387	0.0770454
1816	1828	7	101.709	-21.1993	15.4976	-113.339	2.09378	-0.696117	2.07117	0.304275
1817	1824	7	117.771	-79.6516	-89.4866	-10.9814	2.64495	2.7811	0.845315	0.906228
1818	1807	7	82.3732	-90.4072	-17.7405	-18.0383	2.63672	2.78567	2.63615	-2.69176
1819	1815	7	105.363	-35.6241	-100.036	6.95077	2.8548	-2.20509	2.54387	0.0770454
1820	1833	7	106.542	-42.0363	82.3311	80.8717	2.46427	-2.53913	1.68538	-1.64791
1821	1830	7	93.9917	-59.2162	-56.7515	-57.8027	2.86913	-3.05969	2.05497	0.449745
1822	1829	7	87.2578	38.7262	9.92106	80.9546	1.89061	0.778247	1.05235	0.875773
1823	1836	7	136.988	-92.2698	112.634	24.695	2.86803	0.0457296	1.68284	-2.77518
1824	1837	7	93.2738	82.3245	58.8119	33.1662	2.99552	-2.3596	2.61247	-0.216362
1825	1817	7	121.368	55.1328	-86.7881	-72.4382	2.43231	0.698376	1.86378	-2.5968
1826	1839	7	100.683	17.1244	70.8041	-83.8692	2.02488	-3.09473	2.01179	2.80675
1827	1842	7	107.212	108.582	-50.5736	28.1709	2.63608	1.38196	0.953556	1.18899
1828	1843	7	100.509	-6.96823	-37.7321	-108.295	2.97943	-3.13676	2.89629	1.44212
1829	1822	7	87.2578	78.5071	-42.9705	-11.9148	1.89061	0.778247	1.05235	0.875773
1830	1821	7	93.9917	-28.6462	84.6327	-45.6634	2.86913	-3.05969	2.05497	0.449745
1831	1844	7	154.962	-122.276	87.6992	-57.2836	1.18089	2.38168	1.12938	-2.74712
1832	1814	7	142.841	-30.6593	95.9774	130.534	1.65888	-0.803738	1.53403	0.0952999
1833	1838	7	91.0464	40.2131	81.6785	32.7261	2.29522	-1.09301	0.564368	-2.9322
1834	1841	7	77.6442	64.4756	-23.3609	44.8433	1.5676	-1.70046	0.925143	0.385085
1835	1860	7	186.253	-53.8743	-21.2141	-198.543	2.56893	1.68819	0.968944	0.80371
1836	1840	7	108.09	-51.4139	-9.95855	-96.4994	0.519226	-0.917142	0.508783	1.0219
1837	1824	7	93.2738	71.4195	-78.7401	-5.95096	2.99552	-2.3596	2.61247	-0.216362
1838	1833	7	91.0464	-39.6027	83.9013	27.4165	2.29522	-0.209393	0.564368	-2.04858
1839	1826	7	100.683	6.82611	-107.177	28.4085	2.02488	-3.09473	2.01179	2.80675
1840	1836	7	108.09	86.5977	13.5104	66.1286	0.519226	-0.917142	0.508783	1.0219
1841	1834	7	77.6442	12.6769	70.3275	-40.0885	1.5676	-1.70046	0.925143	0.385085
1842	1827	7	107.212	2.51778	-104.593	64.7699	2.63608	1.9526	0.953556	1.75963
1843	1849	7	66.3695	22.2609	29.6528	58.2914	1.03562	3.02577	0.987849	-2.70114
1844	1857	7	98.3846	-89.8554	-42.5541	-47.1485	2.68143	0.135689	2.45892	-1.77825
1845	1838	7	122.534	117.086	28.9811	23.2885	2.67428	-1.10438	2.4077	-0.634236
1846	1861	7	82.844	-41.381	-17.292	84.1889	1.47558	-1.14899	1.30909	1.88677
1847	1850	7	154.995	71.8032	42.5878	130.725	2.4388	2.23009	1.91088	2.18925
1848	1850	7	101.602	-33.984	-75.0794	-59.632	1.92149	1.05183	0.896064	0.712076
1849	1843	7	66.3695	-56.3751	-30.0064	-26.3475	1.03562	3.02577	0.987849	-2.70114
1850	1848	7	101.602	-72.4651	35.0946	-62.1689	1.92149	1.05183	0.896064	0.712076
1851	1841	7	122.467	-72.4537	65.323	79.9155	1.77983	0.120107	0.9873	1.42875
1852	1838	7	111.785	-85.1144	80.4499	9.69247	2.28198	-1.99907	0.841559	-2.09067
1853	1844	7	105.584	-46.3362	4.72967	-103.843	2.59173	0.186746	1.06427	2.31384
1854	1867	7	90.3873	88.0481	-30.8379	45.7163	2.46162	2.20183	2.41028	-2.94015
1855	1843	7	123.172	-123.063	-26.5487	18.3853	2.5693	2.96162	2.07247	1.35438
1856	1864	7	123.15	93.587	-75.6379	-37.1859	2.77616	2.75653	2.53422	-0.92103
1857	1844	7	98.3846	-8.5118	96.9449	51.3523	2.68143	0.135689	2.45892	-1.77825
1858	1863	7	109.759	-32.699	106.891	11.0054	1.62411	0.847674	1.06948	0.440541
1859	1886	7	176.74	-51.8894	-94.8765	-172.896	0.706165	-2.1834	0.668406	1.95118
1860	1874	7	130.619	53.7904	119.326	59.1494	2.23401	1.36884	1.31841	0.597059
1861	1846	7	82.844	86.9453	19.8336	33.8572	1.47558	-1.14899	1.30909	1.88677
1862	1855	7	155.748	-38.7976	139.105	67.9907	2.4927	2.7249	1.71115	1.43196
1863	1858	7	109.759	-37.6264	2.34603	-105.805	1.62411	2.70105	1.06948	2.29392
1864	1875	7	81.9356	29.4863	9.26471	87.9092	1.24441	0.980005	0.330572	0.225345
1865	1872	7	109.107	83.2364	-51.2458	52.2985	3.12113	-1.85286	1.87679	-1.32336
1866	1849	7	137.623	148.632	-13.7247	38.8832	2.32832	-0.882973	0.550235	-3.10567
1867	1882	7	83.089	51.4269	77.6789	22.9243	2.16234	2.25312	1.53822	2.31559
1868	1867	7	142.22	-4.53303	136.458	40.7016	2.25069	0.52428	0.542933	-2.73851
1869	1891	7	104.732	87.916	-62.6896	-54.3243	2.77377	-1.44979	0.157375	-1.32283
1870	1869	7	149.57	33.345	47.2637	138.137	2.30933	-0.797781	2.21226	1.69042
1871	1879	7	106.37	-76.6283	-39.2232	-70.8019	2.43516	2.05672	2.22838	2.88885
1872	1888	7	77.8551	6.63952	-6.2942	88.5984	2.13354	-0.257552	1.30172	-1.57933
1873	1889	7	86.6006	-39.8637	-83.9612	6.83247	2.932	-3.02946	0.781544	-0.338883
1874	1881	7	69.496	52.0893	-52.7998	0.885559	2.09088	-0.340197	0.879928	-1.62633
1875	1864	7	81.9356	36.1193	-75.3949	-41.162	1.24441	0.980005	0.330572	0.225345
1876	1877	7	111.711	89.6296	14.7898	65.3591	2.99368	-1.25746	2.98298	0.519154
1877	1876	7	111.711	-4.83464	-97.8261	-54.136	2.99368	-1.25746	2.98298	0.519154
1878	1863	7	112.07	-39.2833	105.85	49.992	0.801565	-0.861038	0.756293	0.588829
1879	1871	7	106.37	20.7546	109.486	-2.30336	2.43516	2.05672	2.22838	2.88885
1880	1882	7	79.505	38.9277	-59.3368	35.8474	1.46856	-2.3436	1.46241	2.49228
1881	1874	7	69.496	1.7924	-48.4288	56.1546	2.09088	-1.51526	0.879928	-2.8014
1882	1880	7	79.505	-79.2582	4.35621	4.51892	1.46856	-2.3436	1.46241	2.49228
1883	1889	7	99.9242	-57.7934	74.4009	-33.4747	3.09285	-1.88282	2.75009	-1.51001
1884	1880	7	80.9196	35.6192	-70.983	15.7449	2.62081	-1.63746	2.6056	1.16534
1885	1874	7	85.1854	13.0566	-90.2066	8.9927	1.53014	0.721966	0.616293	0.702233
1886	1902	7	103.282	-77.4024	-1.30832	-90.307	3.0574	-1.62364	2.30271	-1.31092
1887	1865	7	183.005	-60.8949	186.612	-5.39918	1.2267	2.01403	0.278987	-0.815481
1888	1872	7	77.8551	-85.0443	26.4416	1.295	2.13354	-0.257552	1.30172	-1.57933
1889	1873	7	86.6006	-7.74423	-80.9318	-45.556	2.932	-2.80271	0.781544	-0.112135
1890	1886	7	121.489	1.43376	85.2417	-88.438	3.1351	-1.92848	2.63949	-1.187
1891	1869	7	104.732	60.9532	-49.4556	-91.9195	2.77377	-1.81876	0.157375	-1.6918
1892	1913	7	160.701	76.4384	-28.2167	-166.363	0.878235	2.87518	0.310005	2.58296
1893	1908	7	173.975	-123.564	-107.301	-82.8436	1.53385	-0.968522	1.30885	0.101754
1894	1870	7	170.457	-86.0714	113.929	-122.624	3.04317	1.07743	0.2705	2.1635
1895	1880	7	84.296	-61.695	1.535	-73.9681	2.55325	-3.07861	2.54011	2.66599
1896	1910	7	122.61	126.952	7.88702	-46.6909	1.02222	-1.44278	1.02209	1.4256
1897	1901	7	125.558	125.4	2.1501	21.9215	3.07326	-1.65802	2.32982	-1.65681
1898	1907	7	128.162	63.3225	-113.158	13.45	3.12445	-0.712913	2.2618	-2.46894
1899	1890	7	131.319	-88.7807	-73.1282	-72.8893	2.06679	1.84347	0.784621	0.123809
1900	1885	7	106.555	105.953	-50.0467	19.8063	2.50567	-1.77891	1.93618	-2.53101
1901	1897	7	125.558	107.868	63.5082	-23.2716	3.07326	-1.48478	2.32982	-1.48357
1902	1886	7	103.282	117.408	-11.0424	-15.5468	3.0574	-1.83067	2.30271	-1.51796
1903	1914	7	108.256	41.9761	-115.51	-20.5463	2.11613	0.465601	2.08382	0.0068532
1904	1901	7	163.892	-107.827	112.673	-50.4815	1.99885	2.29609	1.55235	2.56547
1905	1906	7	117.977	-58.6001	-88.4769	-51.6657	2.79949	-0.0703649	1.9389	-2.46002
1906	1905	7	117.977	4.90704	76.544	-89.713	2.79949	-0.0703649	1.9389	-2.46002
1907	1898	7	128.162	18.8799	-93.0612	-89.3222	3.12445	-0.672655	2.2618	-2.42868
1908	1916	7	87.1429	-47.3045	26.9629	-84.0511	1.70715	-0.623743	1.65598	1.09975
1909	1915	7	133.476	26.3498	-126.387	-52.9539	2.78204	1.43114	0.836373	1.31658
1910	1912	7	78.1017	9.867	-45.9318	65.7266	3.11149	1.55182	0.900842	1.62321
1911	1900	7	139.524	-15.926	-74.3481	-131.408	0.624316	-3.13509	0.392368	2.64631
1912	1910	7	78.1017	20.1172	-68.9422	37.0046	3.11149	1.51839	0.900842	1.58977
1913	1892	7	160.701	21.692	-81.7943	164.787	0.878235	0.558638	0.310005	0.266418
1914	1915	7	57.6247	3.96227	30.5413	-49.0299	2.64978	1.23004	2.23353	3.08836
1915	1914	7	57.6247	34.812	16.9719	43.0404	2.64978	0.0532308	2.23353	1.91155
1916	1908	7	87.1429	72.4093	57.6007	38.3191	1.70715	2.04184	1.65598	-2.51785
1917	1937	7	124.626	3.56833	-96.3352	102.655	1.13799	0.918477	0.603511	-1.89858
1918	1938	7	169.184	-120.959	-34.8544	129.596	1.94933	-2.29031	1.12418	-2.30235
1919	1930	7	97.1296	11.773	72.7178	69.5709	2.7946	0.417351	2.56042	-2.26566
1920	1922	7	104.684	62.4896	-37.3002	76.5058	2.73122	2.68324	2.69056	2.7507
1921	1930	7	83.9145	-35.2792	-74.3112	28.025	2.74641	1.67571	2.53149	0.0411755
1922	1920	7	104.684	11.9578	-76.0246	72.2957	2.73122	0.390888	2.69056	0.458348
1923	1942	7	105.856	-7.96857	89.9977	-75.0795	2.68134	1.45082	0.92365	1.17551
1924	1933	7	76.5598	7.68667	-73.9232	28.7389	2.82982	-1.7967	2.13691	-0.688245
1925	1954	7	148.072	55.62	-34.8342	-154.164	2.21213	2.43352	0.992795	1.77775
1926	1919	7	140.636	-128.097	38.6071	-52.3541	1.78922	1.18382	1.66875	-0.440818
1927	1945	7	119.376	-135.501	-2.97157	-23.7839	1.34502	-0.561627	1.09701	-0.260275
1928	1931	7	115.413	-39.7046	34.7226	102.662	1.7221	1.00253	1.70851	-1.25286
1929	1953	7	163.764	29.4253	174.962	-35.1446	2.57219	-3.01719	1.95377	-1.17602
1930	1921	7	83.9145	-6.14899	86.6783	1.11157	2.74641	1.67571	2.53149	0.0411755
1931	1928	7	115.413	-27.4622	-5.20411	-111.984	1.7221	1.00253	1.70851	-1.25286
1932	1947	7	75.3855	41.4861	76.4426	2.65573	3.11417	-1.94439	2.22019	-1.25889
1933	1924	7	76.5598	-10.1008	-65.395	44.3973	2.82982	-2.45335	2.13691	-1.34489
1934	1951	7	107.254	48.4373	-113.357	-11.2943	1.94202	1.06065	0.343559	0.860864
1935	1944	7	100.924	-82.0519	-70.4232	-24.7631	1.52586	-2.42627	1.16369	-2.80634
1936	1912	7	143.019	-161.98	13.3124	-24.2126	2.95667	0.856785	2.85044	-2.61849
1937	1917	7	124.626	66.1622	122.255	22.528	1.13799	0.918477	0.603511	-1.89858
1938	1921	7	129.615	-9.44389	96.1506	98.9125	2.23617	1.16892	1.3861	-3.10097
1939	1924	7	99.4386	-1.60121	-98.4472	-31.6641	2.76791	-0.994737	2.60074	2.59854
1940	1956	7	182.011	104.225	-130.663	-84.026	2.19909	-2.96387	1.97989	-2.1265
1941	1955	7	116.579	79.8088	-88.2101	9.72681	2.04059	-2.60644	1.9674	-3.00633
1942	1923	7	105.856	-84.214	9.72104	-81.3235	2.68134	1.96609	0.92365	1.69078
1943	1937	7	182.735	156.464	78.1177	-64.6093	1.37127	0.424918	1.36607	-0.555156
1944	1962	7	70.9515	-4.61428	-80.0947	-15.1114	2.43578	-0.787537	0.894105	-3.14077
1945	1948	7	108.618	-85.5549	-47.9888	47.4556	2.86675	0.927177	2.14094	2.7936
1946	1951	7	120.535	18.1014	107.633	51.7908	0.84519	2.59803	0.348417	2.91115
1947	1932	7	75.3855	43.7486	-69.1853	-29.514	3.11417	-1.94439	2.22019	-1.25889
1948	1945	7	108.618	52.8045	49.3348	81.5621	2.86675	0.927177	2.14094	2.7936
1949	1933	7	81.8003	33.378	-4.97326	-85.0756	2.54692	-3.12759	1.57278	-0.869325
1950	1944	7	127.692	-55.0384	99.5898	57.9489	1.99195	1.35359	1.75257	-2.46513
1951	1934	7	107.254	-85.5172	-72.6544	-52.2655	1.94202	2.28073	0.343559	2.08094
1952	1965	7	115.251	-51.2316	45.2596	-105.779	2.56463	2.99934	1.30702	0.875211
1953	1952	7	142.119	-98.0785	-102.967	3.63984	2.52	2.18339	1.43361	1.79357
1954	1958	7	99.404	-44.0576	12.3849	-92.0562	2.81482	0.600152	1.8335	3.08274
1955	1941	7	116.579	-56.9998	-54.109	-89.8238	2.04059	-0.135264	1.9674	-0.535157
1956	1959	7	85.7328	-41.5059	64.7011	-41.7287	2.61473	-0.87432	0.715417	-1.70387
1957	1950	7	197.325	9.81757	159.845	117.312	3.05584	-3.10925	2.66085	-0.394406
1958	1954	7	99.404	-64.0578	45.0947	66.5723	2.81482	0.0588506	1.8335	2.54144
1959	1972	7	69.7971	21.8221	-69.1948	-34.8451	1.81923	-2.84462	1.79908	2.52512
1960	1970	7	85.1115	11.4368	82.0175	41.0223	1.72472	-1.75422	0.823005	-2.96612
1961	1959	7	113.481	22.266	-100.28	48.3257	2.55036	1.82316	2.34177	3.00933
1962	1944	7	70.9515	-49.5842	-51.0612	-39.9871	2.43578	-0.000819684	0.894105	-2.35406
1963	1954	7	109.242	-60.6635	27.7098	101.709	2.11755	2.37013	2.10631	-2.65157
1964	1979	7	154.18	164.532	62.453	-7.88662	2.44592	-1.33891	1.8071	-2.96939
1965	1952	7	115.251	-84.1747	83.5124	42.4563	2.56463	2.26638	1.30702	0.142255
1966	1980	7	147.025	-124.197	-61.2652	88.8477	1.983	-0.00245754	1.44896	-1.49944
1967	1976	7	112.173	-66.5002	98.6992	-17.8502	1.59068	-1.25395	1.4727	0.586454
1968	1977	7	119.873	-9.1484	120.168	-39.4688	2.84767	2.67734	2.84757	-2.72842
1969	1981	7	141.189	-62.9045	-134.111	30.4409	2.13948	-2.28585	1.33262	-2.17053
1970	1960	7	85.1115	-83.7311	34.3311	-18.7343	1.72472	-0.175474	0.823005	-1.38738
1971	1955	7	116.825	-60.7611	112.501	-35.2673	2.55574	-2.45963	2.17027	-2.01587
1972	1959	7	69.7971	-72.5528	26.6078	22.5038	1.81923	-2.84462	1.79908	2.52512
1973	1958	7	115.036	19.4742	91.7929	91.4894	0.668189	0.633152	0.65111	-0.480304
1974	1973	7	174.38	-37.0234	146.324	-87.9006	2.25072	2.36217	1.3544	1.95098
1975	1984	7	86.937	-48.5559	49.3212	70.3734	0.966109	2.73018	0.468471	-1.87729
1976	1967	7	112.173	22.6814	-99.2058	64.2355	1.59068	-1.25395	1.4727	0.586454
1977	1983	7	103.681	71.0137	83.6841	-0.185717	3.06058	-2.36171	3.0129	0.582676
1978	1972	7	143.193	52.073	-138.317	5.69707	2.95863	-2.87147	2.6291	0.46734
1979	1964	7	154.18	-73.5551	121.609	-104.089	2.44592	-0.1722	1.8071	-1.80268
1980	1986	7	124.541	-5.08251	115.279	55.2402	2.68753	-2.26705	0.818976	-1.37034
1981	1969	7	141.189	-110.695	-3.89528	-102.96	2.13948	-0.971067	1.33262	-0.855743
1982	2001	7	126.316	75.2612	-99.261	74.6594	3.03773	0.335217	0.845912	2.69247
1983	1994	7	80.3773	16.1808	-86.681	28.0664	2.8161	-2.02752	0.249292	-0.78602
1984	1997	7	75.9154	40.0192	2.94193	77.8803	2.24521	0.190629	1.60052	1.60801
1985	2014	7	191.887	-54.1042	39.8426	-210.15	2.03469	1.35669	1.48858	0.192833
1986	1980	7	124.541	-40.3206	115.34	-37.9133	2.68753	-1.77125	0.818976	-0.874542
1987	2002	7	115.349	-58.2194	42.3263	109.508	1.54735	0.221052	1.20608	0.816024
1988	1999	7	118.381	103.73	27.3643	62.8482	2.5169	2.77525	2.27329	-1.27188
1989	1992	7	105.259	40.0741	51.6816	84.1759	2.9868	-2.03216	2.3147	-1.49675
1990	2008	7	133.228	-107.746	-82.6985	-67.9443	2.75564	0.828701	2.60791	-2.3415
1991	1993	7	105.517	-46.4776	-58.4459	-75.3702	1.39129	-1.11656	1.3808	0.930079
1992	1989	7	105.259	21.4003	54.8545	88.8567	2.9868	-1.64484	2.3147	-1.10943
1993	1997	7	69.81	-63.7732	-29.233	2.00205	2.98183	-2.41294	2.7045	0.0251371
1994	1983	7	80.3773	44.8302	-80.3062	10.2125	2.8161	-2.35557	0.249292	-1.11408
1995	2013	7	151.209	67.7577	-130.79	75.2488	2.49055	-0.694585	2.48063	1.03524
1996	1978	7	187.069	194.918	-47.9387	26.9534	1.05293	0.0874194	0.950926	0.383121
1997	1993	7	69.81	38.9664	-16.722	55.9249	2.98183	3.11646	2.7045	-0.728656
1998	2003	7	151.568	43.1609	-142.527	-30.8803	2.11589	3.13125	2.03474	-2.39787
[truncated: 900,305+ more rows]
